# Supplementary material for: Sequence-specific dynamic DNA bending explains mitochondrial TFAM’s dual role in DNA packaging and transcription initiation
Source: Nat Commun. 2024 Jun 27;15:5446. doi: 10.1038/s41467-024-49728-6 (PMC11211510; doi:10.1038/s41467-024-49728-6)
Supplement: Supplementary file 6 — Source Data [file 41467_2024_49728_MOESM6_ESM.xlsx]

## Sheet: Figure 1
	Figure 1
1c								1d								1f				1g								1h
Time (s)	Donor	Acceptor	FRET	FRET Bin Value	N Events			Time	Donor	Acceptor	FRET	FRET bin value	N Events			P-state dwell time (s)	F-state dwell time (s)			Time	Donor	Acceptor	FRET	FRET bin value	N Events			Wavelength (nm)	LSP	LSP+TFAM	LSP+TFAMΔC26
0	12624.8	1222.91	0.0883111	0.060049	4331			0	2176.26	2553.9	0.539919	0.130929	1709			0.155	1.209			0	6698.67	2306.78	0.256154	0.0816712	444			550	265.068	237.068	575.068
0.0155249	13300.1	1264.5	0.08682	0.070049	10624			0.0155	500.744	3114.88	0.861506	0.140929	481			0.2015	3.751			0.0155249	10039.1	4539.27	0.31137	0.0916712	1138			551	569.566	271.566	525.566
0.0310498	12323.5	1813.85	0.128302	0.080049	4834			0.031	1938.26	2678.48	0.580167	0.150929	3486			0.0465	3.906			0.0310498	8213.51	4431.86	0.350473	0.101671	6673			552	573.334	341.334	743.334
0.0465747	12037.1	1119.35	0.0850796	0.090049	27118			0.0465	1836.91	3167.02	0.632907	0.160929	1311			0.062	0.217			0.0465747	10051.9	4580.9	0.313057	0.111671	5637			553	656.373	344.373	758.373
0.0620996	11356.1	1584.22	0.122425	0.100049	91696			0.062	2012.76	3316.53	0.622321	0.170929	1311			0.0775	3.0845			0.0620996	11085.3	3466.91	0.23824	0.121671	3487			554	832.683	382.683	918.683
0.0776245	11582.6	1707.35	0.128469	0.110049	162582			0.0775	4138.25	2590.3	0.384971	0.180929	1686			0.0465	0.1705			0.0776245	11106.9	4018.59	0.265684	0.131671	10231			555	1006.26	516.263	1046.26
0.0931494	12606.9	1372.53	0.098182	0.120049	62227			0.093	1932.74	3629.67	0.652535	0.190929	1382			0.0775	0.7905			0.0931494	10681.7	4723.27	0.306607	0.141671	8853			556	1277.11	681.114	1369.11
0.108674	13490.6	206.339	0.0150646	0.130049	19600			0.1085	1386.92	2525.97	0.645552	0.200929	1997			0.062	0.31			0.108674	10115.9	3501.6	0.25714	0.151671	6571			557	1585.23	739.235	1599.23
0.124199	11656.5	1542.75	0.116881	0.140049	10485			0.124	2096.4	3039.7	0.591831	0.210929	1006			0.0465	0.5115			0.124199	9824.53	3335.42	0.253452	0.161671	7169			558	1736.63	838.627	1580.63
0.139724	12127.7	1721.85	0.124326	0.150049	6548			0.1395	1731.1	1687.61	0.493639	0.220929	2203			0.0465	0.6665			0.139724	10057.1	4176.2	0.29341	0.171671	7436			559	2093.29	899.29	1903.29
0.155249	7666.55	953.131	0.110576	0.160049	13467			0.155	996.257	3645.94	0.785391	0.230929	1868			0.0775	0.2945			0.155249	9353.47	3433.47	0.268514	0.181671	2911			560	2317.22	951.223	2151.22
0.170774	12040.2	2181.92	0.153418	0.170049	578			0.1705	987.635	3866.05	0.796519	0.240929	840			0.093	0.279			0.170774	9522.36	3576.38	0.273033	0.191671	6059			561	3032.43	1196.43	2630.43
0.186299	11966.2	861.403	0.0671524	0.180049	4949			0.186	1581.82	2322.18	0.59482	0.250929	1054			0.0465	0.062			0.186299	7756.16	4779.72	0.381283	0.201671	12798			562	3300.9	1320.9	2838.9
0.201824	13224.4	1350.59	0.0926654	0.190049	77			0.2015	1770.3	3250.28	0.647391	0.260929	814			0.0465	0.8835			0.201824	6697.01	3531.09	0.345234	0.211671	12343			563	3830.65	1594.65	3358.65
0.217349	10681.3	570.072	0.0506667	0.200049	1330			0.217	1846.16	3929.38	0.680349	0.270929	968			0.0465	0.1085			0.217349	7148.12	5429.34	0.431672	0.221671	13223			564	4121.66	1703.66	3787.66
0.232873	12089.1	2044.67	0.144665					0.2325	2027.99	3253.46	0.616016	0.280929	1967			0.062	0.9455			0.232873	9007.29	5565.04	0.381891	0.231671	8969			565	4897.95	1855.95	4477.95
0.248398	11475.3	1260.99	0.0990076					0.248	1719.54	2777.82	0.617655	0.290929	1043			0.0775	0.4495			0.248398	10775	3121.75	0.224639	0.241671	4265			566	5524.65	2084.65	4772.65
0.263923	11775.4	1505.16	0.113336					0.2635	1584.02	3929.96	0.712726	0.300929	471			0.0465	3.2085			0.263923	9232.13	4569.47	0.331083	0.251671	10814			567	6104.29	2218.29	5630.29
0.279448	11766.5	2358.32	0.166963					0.279	1700.77	3389.78	0.665896	0.310929	245			0.0465	0.372			0.279448	7193.02	6806.41	0.486192	0.261671	5436			568	7045.54	2573.54	6181.54
0.294973	13537.3	1852.86	0.120393					0.2945	1927.16	1845.38	0.489162	0.320929	272			0.1085	0.372			0.294973	6821.56	6233.35	0.477471	0.271671	5441			569	7637.38	3009.38	6829.38
0.310498	11613.8	1705.11	0.128022					0.31	1681.23	3105.28	0.648757	0.330929	175			0.0465	0.3875			0.310498	5793.13	5222.68	0.474107	0.281671	4220			570	8689.49	3153.49	7693.49
0.326023	11667.8	1795.84	0.133384					0.3255	1601.16	3934.88	0.710776	0.340929	133			0.1085	0.341			0.326023	8204.94	5427.09	0.398113	0.291671	3753			571	9982.74	3468.74	8240.74
0.341548	12601.5	2309.72	0.154899					0.341	1062.1	2570.06	0.707585	0.350929	151			0.0465	0.5735			0.341548	8785.44	6099.5	0.409777	0.301671	5129			572	10792.7	3956.69	9114.69
0.357073	11147.3	1326.01	0.106308					0.3565	606.795	3072.42	0.835075	0.360929	260			0.124	1.0385			0.357073	8447.72	3869.05	0.314129	0.311671	8844			573	12212.8	4228.79	9918.79
0.372598	11701.1	640.208	0.0518751					0.372	823.649	3894.34	0.825424	0.370929	190			0.2325	1.519			0.372598	9862.99	3590.93	0.266906	0.321671	2816			574	13197	4438.96	11043
0.388122	12092.8	2259.65	0.15744					0.3875	1487.74	2056.12	0.580193	0.380929	180			0.3255	0.093			0.388122	10195.3	4366.01	0.299836	0.331671	5963			575	14057.6	4799.62	11709.6
0.403647	7661.24	1193	0.134738					0.403	1609.6	3474.01	0.683375	0.390929	242			0.1395	0.31			0.403647	10161.7	4739.17	0.318047	0.341671	2293			576	14885.7	5293.7	12447.7
0.419172	11659	1746.82	0.130303					0.4185	1727.29	4288.67	0.712882	0.400929	173			0.0775	0.3875			0.419172	8487.25	3998.9	0.320267	0.351671	3300			577	16157.2	5381.21	13275.2
0.434697	14440.2	1429.47	0.0900754					0.434	1401.87	2848.41	0.67017	0.410929	439			0.7285	1.085			0.434697	9122.27	3929.1	0.301049	0.361671	2040			578	17181.5	6105.47	14023.5
0.450222	11871.9	1396.01	0.105217					0.4495	1391.26	4738.75	0.773042	0.420929	122			0.093	0.062			0.450222	10458.7	3795.48	0.266272	0.371671	2644			579	18428	6288.02	14800
0.465747	10835.5	1032.51	0.0869994					0.465	1879.43	3861.4	0.67262	0.430929	309			0.9455	0.186			0.465747	10090.1	3880.16	0.277744	0.381671	2783			580	19566.2	6402.23	15828.2
0.481272	11665.6	932.634	0.074029					0.4805	1428.79	3785.55	0.725988	0.440929	448			0.0775	0.1395			0.481272	9538.3	4329.7	0.312208	0.391671	1855			581	20782.8	6776.76	16168.8
0.496797	10599	1526.41	0.125885					0.496	1601.34	2718.55	0.62931	0.450929	1062			0.3875	0.0465			0.496797	9126.68	4834.99	0.346304	0.401671	497			582	21492.9	7238.85	16974.9
0.512322	10935	1086.83	0.0904045					0.5115	1460.43	3622.28	0.712667	0.460929	603			0.155	2.3715			0.512322	10175.6	3444.59	0.252903	0.411671	2972			583	22212.9	7040.88	16966.9
0.527847	12423.2	1156.55	0.0851674					0.527	1122	3202.69	0.740561	0.470929	1116			0.2015	1.3175			0.527847	9394.94	3373	0.264177	0.421671	1745			584	23114.3	7392.3	17628.3
0.543371	12161.6	1514.38	0.110733					0.5425	1929.84	3229.75	0.625971	0.480929	2851			0.093	0.7905			0.543371	9366.87	3315.65	0.261435	0.431671	1705			585	23675.2	7413.22	18395.2
0.558896	9992.83	1251.37	0.11129					0.558	1684.35	3916.3	0.699258	0.490929	746			0.062	0.868			0.558896	9503.24	3577.6	0.273499	0.441671	1214			586	24122.6	7582.61	18426.6
0.574421	12871.2	1567.15	0.108541					0.5735	1273.83	3898.87	0.753739	0.500929	591			0.0465	1.488			0.574421	9268.8	4556.33	0.329569	0.451671	722			587	24713.8	7619.75	18607.8
0.589946	13708.1	786.07	0.0542337					0.589	977.815	3797.69	0.795244	0.510929	1936			0.0465	0.2635			0.589946	10098	4108.26	0.289187	0.461671	2985			588	24610.4	8072.42	18344.4
0.605471	13295.2	2115.98	0.137302					0.6045	1462.41	3363.43	0.696962	0.520929	2728			0.1705	3.317			0.605471	10143.8	3974.46	0.281512	0.471671	799			589	24303.1	7533.11	18501.1
0.620996	10434.3	1097.76	0.0951918					0.62	1416.9	2649.22	0.651535	0.530929	2414			0.2325	1.085			0.620996	11530.6	3866.28	0.251107	0.481671	219			590	24843.2	7613.23	18305.2
0.636521	10352.7	931.988	0.0825888					0.6355	1845.51	2217.59	0.545788	0.540929	4364			0.0465	1.271			0.636521	9362.27	3456.91	0.269667	0.491671	296			591	24772.7	7488.73	17868.7
0.652046	12617.8	2103.12	0.142866					0.651	1964.93	4290.28	0.685873	0.550929	9558			0.0465	0.5115			0.652046	9447.59	3859.79	0.290049	0.501671	110			592	24544.9	7608.86	17520.9
0.667571	12914	2259.48	0.14891					0.6665	1198.51	3357.04	0.736912	0.560929	9352			0.062	1.364			0.667571	9073.1	4794.58	0.345737	0.511671	651			593	24257.7	7677.69	17471.7
0.683096	12138.8	1322.91	0.0982724					0.682	1967.54	2500.15	0.559607	0.570929	8008			0.062	0.713			0.683096	9396.92	5128.64	0.353077	0.521671	363			594	23891.7	7651.69	17095.7
0.69862	10765.4	1093.51	0.0922099					0.6975	1949.27	3848.45	0.663786	0.580929	14468			0.0465	0.2635			0.69862	8060.99	4653.46	0.365998	0.531671	3113			595	23616.3	7444.31	17118.3
0.714145	10684.5	1162.36	0.098116					0.713	2290.53	3156.22	0.579469	0.590929	11785			0.093	0.0775			0.714145	9962.93	5067.94	0.337169	0.541671	1380			596	22859.5	7169.5	16025.5
0.72967	10406.7	1954.34	0.158105					0.7285	1098.07	3584.5	0.765499	0.600929	22394			0.0465	3.999			0.72967	9164.4	4755.32	0.341625	0.551671	165			597	23061.2	6859.19	15443.2
0.745195	12509	1456.02	0.104262					0.744	2378.23	3886.52	0.620379	0.610929	26171			0.1705	7.006			0.745195	8438.32	4050.18	0.324313	0.561671	931			598	21807	6394.98	14785
0.76072	13478.9	1523.45	0.101547					0.7595	1333.31	2572.93	0.658672	0.620929	36623			0.1705	0.744			0.76072	9285.46	4014.22	0.301828	0.571671	204			599	21426.2	6346.24	14576.2
0.776245	10290	1029.24	0.090928					0.775	1222.56	3608.03	0.746912	0.630929	44436			0.2325	1.178			0.776245	9682.22	4746.22	0.328949	0.581671	248			600	20514.7	6254.66	14158.7
0.79177	11667.7	2191.03	0.158097					0.7905	1405.41	3499.77	0.713484	0.640929	55828			0.186	4.247			0.79177	7728.09	4040.67	0.343339	0.591671	1334			601	19403.8	6239.79	12995.8
0.807295	10473.6	1346.46	0.113913					0.806	2184.4	4147.87	0.655037	0.650929	62420			0.0775	1.6585			0.807295	8839.67	4772.59	0.35061	0.601671	88			602	18876.9	5962.88	13528.9
0.82282	12423.3	1528.8	0.109575					0.8215	767.382	3442.59	0.817723	0.660929	65005			0.093	0.2325			0.82282	7796.94	4662.59	0.374219	0.611671	4			603	18296	5613.99	12126
0.838345	11127.4	1236.76	0.100028					0.837	1865.94	3694.57	0.664431	0.670929	52450			0.155	0.62			0.838345	9174.14	3986.53	0.302913	0.621671	40			604	17635.4	5429.35	11935.4
0.853869	12215.2	1295.54	0.0958896					0.8525	1106.27	2804.62	0.71713	0.680929	48192			0.0775	2.573			0.853869	8054.29	4604.77	0.363753	0.631671	190			605	16747.8	5197.8	11437.8
0.869394	8966.23	1166.17	0.115093					0.868	639.65	3264.29	0.836153	0.690929	30590			0.124	0.3875			0.869394	8542.53	5340.83	0.384693	0.641671	322			606	15918.4	4746.41	11126.4
0.884919	12285.8	1439.06	0.10485					0.8835	1433.14	4138.42	0.742775	0.700929	28438			0.0465	2.945			0.884919	10488.4	3707.83	0.261185	0.651671	267			607	15428.1	4912.13	10762.1
0.900444	12112	2095.49	0.147492					0.899	459.683	4348.64	0.904398	0.710929	15501			0.0465	1.6275			0.900444	10838.2	4834.45	0.308464	0.661671	2017			608	14729.5	4533.53	9789.53
0.915969	11241.4	1343.76	0.106774					0.9145	1934.46	3644.98	0.653288	0.720929	17320			0.124	1.147			0.915969	10645.5	3558.63	0.250535	0.671671	1555			609	14240.1	4178.11	9502.11
0.931494	10712.9	1140.11	0.096187					0.93	1882.93	3003.58	0.614668	0.730929	8166			0.1085	1.5345			0.931494	8968.93	2821.37	0.239296	0.681671	56			610	13669.2	4201.17	9299.17
0.947019	11636.9	1103.63	0.0866232					0.9455	1377.31	3597.09	0.72312	0.740929	8318			0.062	3.0225			0.947019	10075.7	3349.49	0.249492	0.691671	38			611	13081.7	4139.67	8775.67
0.962544	11669.1	1555.91	0.117649					0.961	1136.29	3125.93	0.733404	0.750929	4114			0.062	0.093			0.962544	11585.9	4189	0.265549	0.701671	0			612	12553.4	3749.38	8505.38
0.978069	11390.4	1899.83	0.14295					0.9765	1499.46	3940.52	0.724362	0.760929	6244			0.2635	0.3255			0.978069	9033.9	3560.07	0.282681	0.711671	69			613	12048.6	3764.58	7900.58
0.993594	11966.6	1734.76	0.126612					0.992	928.059	4155.67	0.817445	0.770929	5500			0.3565	1.674			0.993594	9542.65	4760.7	0.332838	0.721671	217			614	11190.3	3540.32	7750.32
1.00912	13053.1	1382.6	0.0957762					1.0075	1162.59	2948.89	0.717233	0.780929	2541			0.0775	0.589			1.00912	9620.07	3590.42	0.271786	0.731671	4			615	10997.2	3523.24	7093.24
1.02464	12293.1	2066.73	0.143925					1.023	1804.79	2380.55	0.568783	0.790929	1950			0.2015	3.007			1.02464	8229.53	3298.72	0.286142	0.741671	5			616	10292.8	3348.83	6906.83
1.04017	11458.4	1088.77	0.0867744					1.0385	1411.14	3333.8	0.702601	0.800929	1882			0.062	0.0465			1.04017	9894.31	3484.86	0.260469	0.751671	305			617	9923.57	3101.57	6943.57
1.05569	12545	2178.91	0.147985					1.054	1394.13	3800.24	0.731607	0.810929	614			0.062	0.0465			1.05569	8792.38	3228.6	0.26858	0.761671	25			618	9272.81	2966.81	6356.81
1.07122	11054.9	958.552	0.0797897					1.0695	2328.04	3138.51	0.57413	0.820929	817			0.1085	4.774			1.07122	9614.99	3771.48	0.281738	0.771671	6			619	9141.64	2771.64	6091.64
1.08674	11984.3	1606.3	0.118192					1.085	1192.54	4210.69	0.779291	0.830929	1298			0.093	0.9765			1.08674	9945.58	3536.84	0.26233	0.781671	14			620	8951.99	2823.99	5611.99
1.10227	12881	1293.59	0.0912609					1.1005	1390.12	4469.65	0.762768	0.840929	389			0.093	0.093			1.10227	8526.42	3086.33	0.265771	0.791671	84			621	8243.31	2553.31	5655.31
1.11779	11663.9	2126.69	0.154213					1.116	2180.3	3857.1	0.638868	0.850929	36			0.3565	1.984			1.11779	6735.67	6218.41	0.480035	0.801671	72			622	8007.45	2693.45	5501.45
1.13332	11612.9	1803.07	0.134397					1.1315	1918.67	3931.09	0.672009	0.860929	76			0.155	4.9135			1.13332	6365.46	5063.07	0.44302	0.811671	52			623	7750.49	2614.49	4978.49
1.14884	11159.1	982.634	0.08093					1.147	2429.34	2660.3	0.522688	0.870929	80			0.093	0.1395			1.14884	8009.44	5672.07	0.414579	0.821671	64			624	7175.64	2511.64	4907.64
1.16437	12317.1	1046.12	0.0782838					1.1625	1607.78	3021.61	0.652702	0.880929	27			0.155	0.2325			1.16437	6830.95	4641.04	0.404554	0.831671	0			625	7239.53	2431.53	5103.53
1.17989	12175.4	1825.54	0.130387					1.178	1399.74	3752.92	0.728347	0.890929	19			0.0465	0.279			1.17989	9295.21	3645.73	0.28172	0.841671	126			626	6738.92	2298.92	4772.92
1.19542	10831.6	1354.04	0.111118					1.1935	1504.6	3321.83	0.688259	0.900929	13			0.0465	0.465			1.19542	10249.8	3634.22	0.261755	0.851671	0			627	6610.32	2356.32	4684.32
1.21094	10252	1217.66	0.106164					1.209	2000.52	3718.42	0.650194	0.910929	10			0.0775	0.279			1.21094	11144.2	3991.55	0.263718	0.861671	0			628	6462.75	2440.75	4304.75
1.22647	8871.06	1438.33	0.139517					1.2245	1158.45	3921.54	0.771959	0.920929	22			0.2015	0.992			1.22647	9456.96	3069.97	0.24507	0.871671	0			629	6404.89	2380.89	4102.89
1.24199	11325.6	1531.82	0.119139					1.24	2290.26	2547.27	0.526563	0.930929	10			0.0465	2.449			1.24199	9837.77	2997.42	0.233531	0.881671	0			630	6018.59	2298.59	4158.59
1.25752	11118.6	1028.54	0.0846737					1.2555	1689.99	3376.79	0.666457	0.940929	7			0.062	0.7285			1.25752	8210.95	3805.19	0.316673	0.891671	4			631	5903.06	2309.06	4189.06
1.27304	9667.7	2015.87	0.172539					1.271	1409.84	4056.01	0.742065	0.950929	4			0.0465	0.651			1.27304	9773.83	4171	0.299107					632	5572.13	2492.13	4092.13
1.28857	14680.3	1659.79	0.101578					1.2865	1617.26	3685.81	0.695033	0.960929	0			0.062	0.93			1.28857	9834.35	3847.94	0.281235					633	5685.58	2541.58	4075.58
1.30409	11548.6	1159.67	0.0912526					1.302	2204.11	2578.81	0.53917	0.970929	0			0.155	0.434			1.30409	12560.7	5127.61	0.289886					634	5343.62	2529.62	3951.62
1.31962	12103.5	1370.69	0.101727					1.3175	1003.56	3260.31	0.764637	0.980929	2			0.124	0.5425			1.31962	10206.3	3024.32	0.228585					635	5373.96	2433.96	3849.96
1.33514	12460.1	2109.8	0.144805					1.333	1453.82	3262.43	0.691742	0.990929	8			0.1085	0.837			1.33514	11287.5	3568.15	0.240188					636	4898.58	2656.58	4072.58
1.35067	10636.7	1735.59	0.140281					1.3485	1314.67	3395.04	0.720861	1.00093	0			0.0775	1.2865			1.35067	9638.85	4062.8	0.296519					637	5049.92	2745.92	4099.92
1.36619	11003.9	2204.73	0.166916					1.364	1837.44	3104.2	0.628172	1.01093	10			0.093	0.713			1.36619	8863.34	4862.84	0.354275					638	5141.23	3031.23	4233.23
1.38172	9702.88	1680.63	0.147637					1.3795	739.66	3812.9	0.837529	1.02093	0			0.248	2.3405			1.38172	9044.16	3550.17	0.281887					639	4911.69	2835.69	4097.69
1.39724	15101.1	2684.5	0.150937					1.395	1739.78	2038.59	0.539542	1.03093	0			0.124	2.3095			1.39724	10613.2	3737.59	0.260444					640	5009.15	3413.15	3981.15
1.41277	12629.8	1448.04	0.102859					1.4105	1601.53	4565.64	0.740314	1.04093	0			0.062	1.085			1.41277	9744.54	4412.49	0.311682					641	4727.54	3303.54	4079.54
1.42829	11512.3	2270.98	0.164763					1.426	1646.42	3239.25	0.66301	1.05093	0			0.4805	0.0465			1.42829	10303.5	4716.58	0.314019					642	4620.05	3954.05	4240.05
1.44382	8829.11	1944.76	0.180507					1.4415	998.813	3746.19	0.789502	1.06093	3			0.496	2.6195			1.44382	10246.1	4530.84	0.306616					643	4891.99	4109.99	4473.99
1.45934	12352.4	1595.56	0.114393					1.457	1494.81	2769.85	0.649489	1.07093	0			0.31	1.3485			1.45934	9381.97	3718.23	0.28383					644	4570.46	4494.46	4662.46
1.47487	10947	1624.19	0.129199					1.4725	1477.8	4286.45	0.743627	1.08093	4			0.527	0.124			1.47487	8372.43	3496.26	0.294578					645	4712.52	4830.52	4940.52
1.49039	12235.3	1564.88	0.113396					1.488	1704.73	2677.61	0.611001	1.09093	0			0.186	0.744			1.49039	7928.23	3697.11	0.318022					646	4256.58	5200.58	4918.58
1.50592	10216.9	991.876	0.0884912					1.5035	1721.04	3287.26	0.656362					0.6045	0.2945			1.50592	10339.3	3599.66	0.258245					647	4420.49	5702.49	4878.49
1.52144	11908.2	1914.7	0.138516					1.519	1392.48	3188.42	0.696025					0.093	0.6665			1.52144	10361.8	3187.18	0.235233					648	4762.19	6068.19	5592.19
1.53697	10601.4	2069.24	0.16331					1.5345	1218.44	4281.3	0.778455					0.186	0.961			1.53697	9707.31	2999.34	0.236045					649	4315.78	6235.78	5665.78
1.55249	12962.6	888.344	0.064136					1.55	1422.04	3868.18	0.731194					0.093	0.558			1.55249	10162.1	3928.09	0.278782					650	4391.62	6451.62	5803.62
1.56801	11669.9	1876.05	0.138496					1.5655	969.902	3661.07	0.790562					0.062	2.4955			1.56801	8926.83	4118.45	0.315704					651	4648.84	6804.84	5940.84
1.58354	12273.3	1028.58	0.0773254					1.581	1522.41	4187.72	0.733385					0.992	0.6355			1.58354	10152.1	4224.24	0.293832					652	4397.25	7479.25	5801.25
1.59906	11178.7	1399.62	0.111272					1.5965	1374.13	3924.16	0.740646					0.2015	0.0465			1.59906	10502.9	4142.62	0.282859					653	4458.15	7308.15	5878.15
1.61459	11306.1	2366.64	0.173092					1.612	1513.3	3095.06	0.671619					0.2635	2.7745			1.61459	8906.16	2891.15	0.245068					654	4269.39	8095.39	6273.39
1.63011	12625.2	1345.86	0.0963319					1.6275	1423.95	2881.55	0.669272					0.3875	1.085			1.63011	10216	2784.32	0.214173					655	3970.25	8170.25	6160.25
1.64564	10789	1412.42	0.115758					1.643	2098.25	4066.87	0.659658					0.062	0.0775			1.64564	8534.05	4210.18	0.33036					656	4178.99	8538.99	6038.99
1.66116	10625	1657.66	0.13496					1.6585	861.571	3862.6	0.817625					0.062	2.883			1.66116	9792.14	3395.04	0.25745					657	4240.74	8762.74	5880.74
1.67669	11285.6	2050.2	0.153737					1.674	1592.66	3096.73	0.660369					0.3565	1.6895			1.67669	7521.09	4454.46	0.371963					658	3860.4	8558.4	6156.4
1.69221	12031.1	1267.46	0.0953084					1.6895	1872.35	3879.65	0.674487					0.2635	0.465			1.69221	11230.5	4243.29	0.274224					659	4010.18	8856.18	5726.18
1.70774	12101.3	639.866	0.0502205					1.705	1025.57	4532	0.815465					0.4805	0.2015			1.70774	9212.36	3346.85	0.266486					660	3992.42	8896.42	6000.42
1.72326	10839	1454.42	0.118309					1.7205	1229.79	3438.37	0.736557					0.0465	1.8135			1.72326	9151.38	4073.53	0.30802					661	3888.76	8820.76	6092.76
1.73879	11753.8	1417.37	0.107612					1.736	2078.01	2870.25	0.580052					0.155	0.2015			1.73879	11461.3	3865.4	0.2522					662	3725.18	8839.18	5493.18
1.75431	12567	2018.56	0.138394					1.7515	1047.96	4016.28	0.793067					0.062	1.6585			1.75431	8597.31	3174.69	0.269682					663	3427.97	8765.97	5193.97
1.76984	9199.17	1202.56	0.115612					1.767	2398.26	2934.72	0.550296					0.0465	0.7595			1.76984	8833.33	4287.77	0.326784					664	3409.71	8819.71	5433.71
1.78536	11436.1	1860.5	0.139923					1.7825	1209.98	3581.99	0.747498					0.0775	1.5965			1.78536	9501.55	4081.89	0.300505					665	3344.34	8830.34	5148.34
1.80089	12739.5	2010.77	0.136321					1.798	1607.24	2713.48	0.628015					0.2015	0.899			1.80089	9545.88	4794.26	0.334324					666	3517.94	8439.94	4845.94
1.81641	11829.2	1131.56	0.0873063					1.8135	890.614	4423.71	0.832412					0.062	0.3875			1.81641	10235.8	3409.39	0.24986					667	3237.94	8099.94	4745.94
1.83194	10835.7	1191.16	0.0990413					1.829	1218.96	3262.61	0.728007					0.093	0.5115			1.83194	9249.2	3812.97	0.291909					668	3152.44	7962.44	4446.44
1.84746	11555	2011.26	0.148255					1.8445	1518.17	3608.71	0.70388					0.093	0.8835			1.84746	11264.7	2748.42	0.196131					669	3046.46	7856.46	4356.46
1.86299	10382.8	2172.55	0.173038					1.86	697.982	3689.17	0.840903					0.4805	0.434			1.86299	12312.8	3527.03	0.222668					670	2885.97	7373.97	4005.97
1.87851	11318.9	1238.87	0.0986536					1.8755	2134.08	2605.42	0.549724					0.1395	1.1005			1.87851	11129.7	4175.58	0.27282					671	2952.94	7432.94	4050.94
1.89404	11789.2	588.081	0.0475129					1.891	1789.11	3213.8	0.642386					0.062	0.3255			1.89404	8918.56	4248.59	0.322666					672	2836.09	7002.09	3902.09
1.90956	12102.8	1923.1	0.13711					1.9065	1892.61	3323.11	0.637134					0.062	1.643			1.90956	10583.5	3456.31	0.24618					673	2728.14	7216.14	3558.14
1.92509	12890.6	1673.18	0.114886					1.922	2518.77	3172.74	0.557452					0.062	5.27			1.92509	9090.32	4909.37	0.350677					674	2675.89	6681.89	3609.89
1.94061	11460.6	783.85	0.0640168					1.9375	1241.87	4079.5	0.766626					0.062	0.0775			1.94061	6606.26	5038.6	0.432689					675	2746.21	6266.21	3346.21
1.95614	11124.8	1644.57	0.12879					1.953	933.601	3684.57	0.797842					0.062	1.1625			1.95614	9044.79	3933.61	0.303089					676	2456.37	6122.37	2966.37
1.97166	10711.3	1760.27	0.141143					1.9685	1925.71	3521.51	0.646479					0.155	1.023			1.97166	7761.16	3911.34	0.33509					677	2347.68	6029.68	2651.68
1.98719	12034.9	2147.23	0.151404					1.984	1497.96	3470.58	0.69851					0.1085	1.085			1.98719	9011.86	2811.22	0.237774					678	2262.42	5688.42	2938.42
2.00271	11494.9	1348.57	0.105001					1.9995	1758.89	4446.62	0.71656					0.2015	1.9685			2.00271	9869.4	4302.35	0.303587					679	1953.57	5349.57	2685.57
2.01824	11974.6	1362.99	0.102191					2.015	839.59	4525.86	0.843519					0.062	0.186			2.01824	10478.3	3595.17	0.255457					680	2007.94	4831.94	2415.94
2.03376	11297.3	1404.88	0.110602					2.0305	1955.79	3471.2	0.639618					0.186	0.1395			2.03376	8769.8	4375.25	0.332844					681	2012.41	4782.41	2284.41
2.04929	11979.1	1397.89	0.104499					2.046	1660.42	3829.54	0.697554					0.062	0.6355			2.04929	10987.7	3849.71	0.25946					682	1933.31	4503.31	2345.31
2.06481	11586.1	1326.24	0.10271					2.0615	2056.85	3501.7	0.629966					0.062	1.6275			2.06481	9264.37	4150.17	0.309379					683	1471.82	4459.82	2107.82
2.08034	13636.9	1495.73	0.0988413					2.077	657.012	3118.59	0.825985					0.0465	8.99			2.08034	11370	4677.2	0.291465					684	1766.78	4110.78	1828.78
2.09586	11341.8	641.75	0.0535525					2.0925	1260.65	3375.24	0.728067					0.0775	1.0385			2.09586	8875.56	4784.7	0.350264					685	1686.7	3906.7	2042.7
2.11139	9760.87	105.411	0.010684					2.108	1881.63	4379.37	0.699468					0.124	1.302			2.11139	10765.4	3464.1	0.243445					686	1656.69	3476.69	1796.69
2.12691	11337.4	1139.29	0.0913141					2.1235	1180.05	3401.78	0.74245					0.0775	3.317			2.12691	10431.1	3281.32	0.239296					687	1597.81	3647.81	1767.81
2.14244	9993.49	786.758	0.0729814					2.139	1218.66	3922.26	0.762949					0.0465	7.843			2.14244	10330.7	3650.65	0.261109					688	1814.91	3544.91	1618.91
2.15796	11065.8	2208.87	0.166397					2.1545	1741.47	2615.99	0.600348					0.5735	0.6975			2.15796	10687.5	4412.64	0.292225					689	1499.56	3225.56	1653.56
2.17349	13418.4	1378.61	0.0931679					2.17	417.932	3444.28	0.891789					0.2635	1.3795			2.17349	9177.98	3563.57	0.279681					690	1390.92	3044.92	1596.92
2.18901	12448.2	1836.28	0.128551					2.1855	1146.45	3337.44	0.744319					0.0775	1.24			2.18901	9909.62	3794.41	0.276883					691	1342.5	2674.5	1336.5
2.20454	11175.3	1383.05	0.11013					2.201	1462.29	3255.41	0.690041					0.0775	0.093			2.20454	9227.69	4038.62	0.304427					692	1330.35	2850.35	1384.35
2.22006	12834.2	1640.8	0.113354					2.2165	1464	3944.28	0.729304					0.0465	0.31			2.22006	9995.43	3942.33	0.282852					693	1189.95	2543.95	1185.95
2.23559	12132.3	636.157	0.0498227					2.232	1541.13	3126.16	0.669802					0.0775	0.0775			2.23559	10265.4	3685.19	0.264161					694	1092.61	2290.61	1186.61
2.25111	10557.2	1796.09	0.145394					2.2475	1711.33	4050.17	0.702972					0.1085	0.8215			2.25111	10413.2	3977.96	0.276417					695	1136.95	2280.95	1144.95
2.26664	12132.7	1966.89	0.1395					2.263	1706.54	3323.52	0.660732					0.1085	5.0685			2.26664	9638.12	3814.11	0.28353					696	1056.66	2150.66	1054.66
2.28216	10802.2	589.631	0.0517593					2.2785	1607.09	2942.71	0.646779					0.2635	0.682			2.28216	10108.8	2990.84	0.228314					697	1117.96	2135.96	963.96
2.29769	12084.8	1315.33	0.0981576					2.294	1863.2	2661.28	0.588195					0.062	0.093			2.29769	9955.03	2978.44	0.230289					698	764.911	1840.91	1106.91
2.31321	11693.2	923.644	0.0732071					2.3095	399.216	3917.3	0.907514					0.0465	0.0465			2.31321	10337.3	4251.85	0.291439					699	1177.46	2045.46	1049.46
2.32873	10015.6	1331.15	0.117316					2.325	1701.25	4640.52	0.731739					0.124	0.1085			2.32873	6051.05	3709.73	0.380065					700	1033.29	1675.29	795.286
2.34426	10536.3	1399.64	0.117263					2.3405	2126.33	3733.36	0.637125					0.1085	1.5035			2.34426	7748.5	4906.13	0.387694					701	976.032	1720.03	1114.03
2.35978	10910.7	1626.49	0.129733					2.356	2267.34	3973.88	0.636715					0.0465	0.2325			2.35978	9162.39	3800	0.293156					702	859.56	1761.56	861.56
2.37531	10936.2	1254.48	0.102905					2.3715	3126	3899.26	0.555034					0.3255	0.062			2.37531	9945.8	4242.63	0.29902					703	872.768	1792.77	944.768
2.39083	10042.9	2135.48	0.17535					2.387	1717.62	3079.82	0.641972					0.2015	0.4805			2.39083	10180.6	3939.15	0.278981					704	794.152	1562.15	1020.15
2.40636	11675.3	1104.18	0.0864027					2.4025	1205.28	4429.94	0.786116					0.062	0.4185			2.40636	8394.63	4589.75	0.353482					705	827.568	1617.57	875.568
2.42188	12006.5	1081.46	0.0826303					2.418	1530.86	4586.34	0.749745					0.1395	0.4185			2.42188	7990.9	3710.88	0.317121					706	602.455	1470.46	762.455
2.43741	11162.4	950.7	0.0784851					2.4335	1470.18	3608	0.710491					0.1395	0.1395			2.43741	9699.39	3449.93	0.262366					707	777.42	1287.42	833.42
2.45293	11446.5	620.585	0.0514278					2.449	1547.16	3424.87	0.688827					0.0775	0.8525			2.45293	9387.3	3499.81	0.271574					708	697.55	1269.55	845.55
2.46846	12117.4	1846.52	0.132236					2.4645	1772.95	3526.45	0.665443					0.1085	0.3565			2.46846	9510.22	4270.4	0.309884					709	719.883	1311.88	705.883
2.48398	12507.3	1593	0.112976					2.48	1824.19	4540.66	0.713396					0.0775	0.0775			2.48398	9748.61	3343.63	0.25539					710	676.635	1208.63	890.635
2.49951	13087.7	1618.07	0.11003					2.4955	1719.7	3840.21	0.690696					0.0465	0.6975			2.49951	9735.9	3028.52	0.237263					711	643.883	1259.88	771.883
2.51503	12952.2	184.82	0.0140687					2.511	1573.99	4577.13	0.744113					0.1085	0.062			2.51503	5263.13	4966.97	0.485525					712	799.179	1071.18	685.179
2.53056	11498.8	1022.75	0.0816793					2.5265	2611.58	3205.49	0.551049					0.0465	0.434			2.53056	7957.86	3188.51	0.286058					713	736.1	1334.1	680.1
2.54608	9975.47	986.391	0.0899839					2.542	1453.7	4048.07	0.735777					0.062	0.2325			2.54608	9204.84	4138.21	0.31014					714	810.528	1092.53	818.528
2.56161	11760.2	1159.05	0.089715					2.5575	1888.44	4302.05	0.694945					0.248	0.062			2.56161	8952.93	2590	0.22438					715	620.959	980.959	758.959
2.57713	11760.8	1695.93	0.126028					2.573	2212.24	3166.62	0.588717					0.0775	0.186			2.57713	10282.5	3660.98	0.26256					716	645.952	1203.95	737.952
2.59266	12577.9	1515.39	0.107526					2.5885	1811.68	4670.95	0.720533					0.186	0.0465			2.59266	9169.22	3439.4	0.272782					717	689.594	943.594	573.594
2.60818	10136.7	720.304	0.0663446					2.604	2407.39	2829.75	0.540323					0.062	1.1005			2.60818	9747.94	4430.99	0.312505					718	576.704	968.704	694.704
2.62371	12062	1252.85	0.0940941					2.6195	2212.61	3624.85	0.620964					0.155	1.426			2.62371	9095.42	4011.88	0.30608					719	745.33	995.33	591.33
2.63923	11839.8	2491.58	0.173855					2.635	2022.53	4903.24	0.707971					0.062	6.9905			2.63923	9739.87	3204.68	0.24757					720	654.261	970.261	550.261
2.65476	11619.9	547.817	0.0450223					2.6505	910.63	3884.31	0.810085					0.0775	0.062			2.65476	8987.16	3315.87	0.269517					721	727.795	971.795	737.795
2.67028	12336.4	1248.16	0.0918807					2.666	1749.71	3466.84	0.664585					0.062	0.527			2.67028	11502.5	3289.73	0.222395					722	548.419	1090.42	658.419
2.68581	11188.9	1092.17	0.0889311					2.6815	1931.27	2888.72	0.599321					0.1085	0.186			2.68581	8907.22	4198.49	0.320356					723	699.37	809.37	603.37
2.70133	11061.4	1118.75	0.0918506					2.697	1274	3264.43	0.719286					0.093	2.2785			2.70133	7822.51	4858.91	0.383152					724	653.894	883.894	521.894
2.71686	10930.3	1045.14	0.0872737					2.7125	1407.33	3299.21	0.700985					0.093	0.0775			2.71686	8494.2	4408.06	0.34165					725	595.202	1025.2	601.202
2.73238	12507.3	1970.19	0.136086					2.728	1480.03	3995.75	0.729714					0.062	0.124			2.73238	10778.9	4422.82	0.290942					726	622.034	746.034	668.034
2.74791	10435.1	1356.09	0.115008					2.7435	2164.4	4053.79	0.651924					0.0775	0.1395			2.74791	9727	3152.5	0.244769					727	515.508	805.508	471.508
2.76343	11855.9	1191.85	0.091345					2.759	1102.71	4033.15	0.785293					0.0775	0.7905			2.76343	9612.41	4079.26	0.297937					728	409.492	801.492	459.492
2.77896	11420.6	2081.84	0.154182					2.7745	1651.98	3780.56	0.69591					0.0465	0.0465			2.77896	8929.88	5337.82	0.374119					729	478.229	890.229	450.229
2.79448	11078.1	425.178	0.0369615					2.79	1615.77	4375.95	0.730333					0.0465	0.093			2.79448	7409.89	3670.91	0.331286					730	650.941	712.941	592.941
2.81001	10673.7	2007.93	0.158334					2.8055	1418.52	2540.22	0.641673					0.0465	0.124			2.81001	10116.1	4436.71	0.304869					731	357.777	767.777	601.777
2.82553	11513.7	544.648	0.0451675					2.821	1139.4	2411.63	0.679136					0.0465	0.062			2.82553	8322.38	4499.69	0.350933					732	509.305	681.305	477.305
2.84106	11154.8	814.331	0.068036					2.8365	2298.57	3909.15	0.629724					0.0465	0.93			2.84106	7557.35	4284.25	0.361797					733	376.317	750.317	386.317
2.85658	10950.5	1498.11	0.120344					2.852	1875.67	4015.98	0.681639					0.062	0.2635			2.85658	5771.05	5455.95	0.485967					734	452.828	706.828	472.828
2.87211	10577.8	1150.14	0.0980683					2.8675	2320.59	4407.94	0.655112					0.093	1.4105			2.87211	6465.88	3039.59	0.319773					735	517.349	677.349	549.349
2.88763	10850.6	1200.3	0.0996021					2.883	1817.12	4853.03	0.727574					0.0465	1.5655			2.88763	8917.87	3892.21	0.30384					736	486.505	694.505	526.505
2.90316	12571.5	1814.46	0.126127					2.8985	1590.67	3494.97	0.687223					0.0775	0.093			2.90316	9338.78	3220.2	0.256406					737	428.905	630.905	472.905
2.91868	10164.5	1423.92	0.122874					2.914	1042.18	3243.23	0.756808					0.1395	1.6275			2.91868	11045.4	3549.72	0.243212					738	317.542	565.542	501.542
2.93421	10739.5	845.625	0.0729922					2.9295	1937.23	3100.83	0.615481					0.186	0.093			2.93421	9990.84	3112.82	0.237553					739	348.479	670.479	476.479
2.94973	12732.3	1463.33	0.103083					2.945	1516.15	3843.3	0.717108					0.062	0.186			2.94973	9725.13	3517.84	0.265638					740	484.453	596.453	430.453
2.96526	12173.9	1121.62	0.0843608					2.9605	1671.86	2079.08	0.554283					0.0775	0.465			2.96526	10233.2	3396.25	0.249185					741	344.403	686.403	440.403
2.98078	9907.79	743.326	0.0697886					2.976	1395.13	3824.41	0.73271					0.279	0.527			2.98078	11196	3316.06	0.228504					742	413.202	453.202	315.202
2.99631	10866.8	2039.76	0.15804					2.9915	1571.29	4298.39	0.732304					0.1085	0.2635			2.99631	10123.2	3687.17	0.266985					743	539.4	561.4	285.4
3.01183	11030.2	1066.99	0.0882019					3.007	1521.13	4109.01	0.729824					0.062	0.589			3.01183	9749.13	2823.26	0.22456					744	376.321	516.321	444.321
3.02736	12256.7	1149.59	0.08575					3.0225	1955.95	3481.89	0.640307					0.124	1.8135			3.02736	9137.56	3618.46	0.283667					745	407.066	429.066	355.066
3.04288	9878.24	2582.42	0.207246					3.038	1610.61	5153.81	0.761899					0.0465	2.1235			3.04288	9747.24	4034.45	0.29274					746	526.651	334.651	272.651
3.05841	10234	1648.25	0.138715					3.0535	2530.27	3865.14	0.604362					0.0775	0.5735			3.05841	9037.73	3728.12	0.292039					747	163.25	353.25	259.25
3.07393	10320.1	1159.74	0.101024					3.069	2058.11	3467.7	0.627545					0.0465	0.2945			3.07393	11060.9	3187.09	0.223687					748	399.855	407.855	357.855
3.08946	13286.2	572.053	0.0412789					3.0845	1934.95	3548.54	0.647131					0.124	0.62			3.08946	10191.4	4274.12	0.29547					749	161.055	501.055	217.055
3.10498	10828.2	606.887	0.0530726					3.1	2386.33	3009.5	0.557745					0.217	2.201			3.10498	10550.4	4027.45	0.276272					750	365.71	433.71	337.71
3.1205	10522.8	759.371	0.0673069					3.1155	1946.64	4755.79	0.709563					0.186	2.17			3.1205	9175.72	3543	0.278566					751	227.444	451.444	275.444
3.13603	12005.4	1367.12	0.102233					3.131	1192.44	3052.44	0.719087					0.1395	3.844			3.13603	9202.91	3457.53	0.273097					752	268.258	406.258	316.258
3.15155	11498.1	1087.97	0.0864422					3.1465	979.962	2894.88	0.747096					0.2015	4.216			3.15155	10499.3	3196.49	0.233392					753	360.384	454.384	120.384
3.16708	11775.5	2035.12	0.147359					3.162	976.811	3997.98	0.803648					0.2945	3.999			3.16708	10392.5	4213.2	0.288463					754	294.444	432.444	250.444
3.1826	10664.8	1090.44	0.0927622					3.1775	2054.69	4705.58	0.696064					0.093	5.084			3.1826	8820.06	2841.36	0.243655					755	315.214	397.214	293.214
3.19813	12411.2	1227.75	0.0900182					3.193	1719.98	3988.02	0.698672					0.062	0.6355			3.19813	10266	3174.28	0.236176					756	237.819	445.819	345.819
3.21365	12359.3	1597.79	0.114478					3.2085	1731.1	3743.64	0.683803					0.0775	1.364			3.21365	7703.13	3808.56	0.330843					757	365.442	255.442	257.442
3.22918	11907.6	1610.47	0.119135					3.224	2341.45	4128.96	0.638129					0.2015	1.116			3.22918	7501.93	4498.51	0.374862					758	251.26	357.26	269.26
3.2447	11258.4	1768.1	0.135731					3.2395	1905.72	3105.62	0.619718					0.2015	4.526			3.2447	7763.1	4913.31	0.387595					759	339.409	437.409	255.409
3.26023	10313.7	1034.05	0.0911242					3.255	1861.84	3746	0.667993					0.0465	2.077			3.26023	7187.11	6454.28	0.47314					760	223.735	235.735	165.735
3.27575	9955.98	1210.42	0.108398					3.2705	1478.44	3717.01	0.715436					0.124	0.2325			3.27575	7478.67	4272.4	0.363575					761	192.82	214.82	236.82
3.29128	12653.7	2005.56	0.136812					3.286	2589.99	3955.8	0.604327					0.2015	0.2635			3.29128	7183.32	5222.58	0.420975					762	365.368	297.368	319.368
3.3068	9921.53	1514.1	0.132402					3.3015	1066.35	3206.38	0.750428					0.0775	0.1705			3.3068	8709.59	5100.91	0.36935					763	239.561	331.561	281.561
3.32233	11098	1920.01	0.147489					3.317	2812.35	3609.5	0.562066					0.1705	0.434			3.32233	7428.25	4988.44	0.401752					764	240.514	276.514	220.514
3.33785	10951.9	1728.86	0.136338					3.3325	1372.57	3848.62	0.737116					0.6665	0.651			3.33785	8309.16	3608.4	0.30278					765	125.338	255.338	195.338
3.35338	9097.81	1327.95	0.127372					3.348	2291.51	3461.87	0.60171					0.0775	0.279			3.35338	7048.32	3599.87	0.338073					766	295.977	211.977	253.977
3.3689	10306.4	1133.08	0.0990502					3.3635	1346.17	3511.12	0.722856					0.0465	0.155			3.3689	8669.29	3996.23	0.31552					767	185.375	267.375	183.375
3.38443	12177.5	1671.97	0.120725					3.379	1460.41	3045.33	0.675878					0.093	0.1085			3.38443	6755.21	4034.58	0.373926					768	347.168	317.168	271.168
3.39995	9609.63	1508.08	0.135647					3.3945	1442.99	3259.1	0.693117					0.248	0.0465			3.39995	6684.74	4423.28	0.398206					769	236.433	146.433	100.433
3.41548	12121.6	972.867	0.0742958					3.41	1548.09	4380.39	0.738872					0.3255	0.1085			3.41548	7007.88	5503.31	0.439871					770	270.055	250.055	136.055
3.431	11616.8	1044.47	0.0824934					3.4255	1039.07	3885.62	0.789008					0.341	0.62			3.431	11044.1	2351.86	0.175565					771	168.676	354.676	258.676
3.44653	10760.9	1088.49	0.0918608					3.441	1438.38	3646.6	0.717131					0.0465	0.124			3.44653	10354.6	2608.91	0.20125					772	139.52	337.52	239.52
3.46205	11815	1001.7	0.0781559					3.4565	1348.23	3349.1	0.712979					0.0775	0.2945			3.46205	10391	3534.53	0.253817					773	243.46	303.46	79.46
3.47758	13113	1620.79	0.110005					3.472	2293.1	4186.06	0.646081					0.062	0.2945			3.47758	10906.2	3408.91	0.238134					774	118.66	184.66	160.66
3.4931	10112.5	1377.07	0.119854					3.4875	2241.44	3100.64	0.580419					0.2325	0.341			3.4931	10704.3	4485.9	0.295315					775	215.569	67.569	107.569
3.50863	12325.6	1461.35	0.105996					3.503	1790.8	3394.2	0.654619					0.093	0.5115			3.50863	9173.79	4202.72	0.314187					776	264.39	416.39	114.39
3.52415	12538.5	512.871	0.0392963					3.5185	1399.31	3936.75	0.737763					0.0775	0.1395			3.52415	8351.48	4229.25	0.336169					777	133.745	159.745	163.745
3.53968	11661.5	1157.7	0.0903104					3.534	2145.91	3530.48	0.621959					0.0465	0.5735			3.53968	8168.17	4130.82	0.335867					778	177.036	183.036	99.0363
3.5552	10819.3	1054.51	0.0888103					3.5495	1447.5	5080.4	0.77826					0.062	0.062			3.5552	9027.51	4067.06	0.310591					779	176.505	198.505	112.505
3.57073	11774.6	1078.58	0.0839155					3.565	2163.9	4983.2	0.697234					0.0465	1.054			3.57073	9910.91	2950.21	0.22939					780	352.746	246.746	104.746
3.58625	11368.4	1424.9	0.111379					3.5805	1784.62	4100.99	0.696783					0.093	0.4495			3.58625	11241	4064.03	0.265536					781	43.7148	277.715	325.715
3.60178	12911.9	1549.26	0.107132					3.596	1873.04	4209.01	0.692039					0.124	0.589			3.60178	8760.11	3104.5	0.26166					782	222.273	262.273	166.273
3.6173	11740.4	1636.69	0.12235					3.6115	870.476	3657.68	0.807764					0.062	0.7285			3.6173	11528.2	3282.34	0.221622					783	203.507	207.507	161.507
3.63283	12309.4	1517.59	0.109756					3.627	1436.34	2989.09	0.675435					0.0775	0.155			3.63283	10102.4	3716.51	0.268944					784	152.422	180.422	80.4217
3.64835	10754.6	2136.59	0.165741					3.6425	1246.83	4318.35	0.775959					0.217	2.604			3.64835	11045.1	3737.97	0.252855					785	304.459	254.459	262.459
3.66388	12564.2	1510.15	0.107298					3.658	1809.83	3331.32	0.647972					0.0775	2.077			3.66388	9691.72	2699.59	0.217862					786	199.153	293.153	165.153
3.6794	11652.1	539.972	0.0442887					3.6735	1964.56	3351.31	0.630436					0.0465	0.5425			3.6794	11474.1	3865.51	0.251995					787	217.575	103.575	115.575
3.69493	11312.8	2052.9	0.153595					3.689	2370.65	4500.99	0.655009					0.0465	4.588			3.69493	11151.6	3233.84	0.224799					788	189.726	133.726	85.7262
3.71045	10320.4	1378.36	0.117821					3.7045	2710.96	3915.93	0.590915					0.0465	1.364			3.71045	9741.93	4622.62	0.321808					789	201.606	227.606	-20.3939
3.72598	12217.2	761.113	0.0586451					3.72	1765.14	3863.4	0.686394					0.1395	0.775			3.72598	9516.53	3602.85	0.27462					790	307.215	157.215	169.215
3.7415	10635.7	1072.45	0.0915986					3.7355	1737.96	3908.53	0.692205					0.062	8.5405			3.7415	8517.28	3238.58	0.275486					791	136.553	180.553	56.5526
3.75703	12294.8	1492.25	0.108236					3.751	1625.12	4188.59	0.720468					0.0465	3.813			3.75703	10779.9	4170.88	0.278974					792	195.619	169.619	27.6191
3.77255	11368	1314.66	0.103658					3.7665	1292.97	4353.43	0.771009					0.062	1.2865			3.77255	9392.57	3843.68	0.29039					793	174.414	128.414	84.4144
3.78808	11680.3	830.558	0.0663871					3.782	2025.8	3655.42	0.643422					0.1085	4.898			3.78808	10344.6	4669.45	0.311005					794	198.939	144.939	-11.0614
3.8036	11605.4	2070.25	0.151383					3.7975	1882.87	4118.33	0.686252					0.062	0.1085			3.8036	10816.5	3724.33	0.256129					795	207.192	137.192	-26.8084
3.81913	9836.22	1441.24	0.127799					3.813	1449.06	3828.23	0.725416					0.0775	4.9755			3.81913	9135.83	3918.97	0.300194					796	201.173	159.173	47.1735
3.83465	12305.2	1404.69	0.102458					3.8285	1690.48	3656.43	0.68384					0.124	0.217			3.83465	9275.17	3552.69	0.276951					797	84.8842	126.884	14.8842
3.85018	11082.6	584.976	0.0501369					3.844	2128.02	4819.3	0.693692					0.062	4.247			3.85018	10649.9	3412.62	0.242675					798	176.324	-7.67629	50.3237
3.8657	10412.8	523.677	0.0478833					3.8595	1563.97	4231.07	0.730119					0.062	0.4805			3.8657	10311.1	3858.51	0.272309					799	395.492	195.492	165.492
3.88122	10879.6	821.326	0.0701934					3.875	1801.56	2947.8	0.620673					0.062	1.023			3.88122	8592.35	4263.1	0.331618					800	166.389	74.3893	158.389
3.89675	11248.9	1464.88	0.11522					3.8905	1721.51	2860.83	0.624316					0.062	1.9375			3.89675	10812.1	3115.83	0.223711
3.91227	9738.92	791.977	0.0752051					3.906	1387.39	4235.71	0.753269					0.124	0.4185			3.91227	10197.7	3328.93	0.246101
3.9278	10501.4	1967.37	0.157783					3.9215	1787.66	3404.82	0.655721					0.0465	0.6045			3.9278	11201.2	3340.46	0.229717
3.94332	12949.9	1515.12	0.104744					3.937	2273.82	4100.88	0.643306					0.0775	0.558			3.94332	9090.3	3816.44	0.295693
3.95885	10342.2	1323.19	0.113429					3.9525	2472.3	3065.53	0.553562					0.093	0.775			3.95885	9609.91	4224.63	0.305368
3.97437	11486.5	1201.18	0.0946725					3.968	2581.36	3191.17	0.552821					0.2015	0.4185			3.97437	9615.86	3277.11	0.254178
3.9899	10572.4	944.861	0.0820386					3.9835	1843.6	4060.76	0.687757					0.372	0.2945			3.9899	10583.9	3932.43	0.270897
4.00542	10407.2	1640.44	0.136163					3.999	942.351	4064	0.811769					0.062	0.7285			4.00542	9519.62	4017.75	0.296789
4.02095	12372.4	1021.87	0.0762912					4.0145	2556.99	4943.39	0.659086					0.1085	0.217			4.02095	8806.71	4153.94	0.320504
4.03647	9722.66	914.09	0.085937					4.03	1517.8	3804.93	0.714845					0.062	1.147			4.03647	9684.4	3216.39	0.249318
4.052	11538.6	2274.42	0.164658					4.0455	2151.57	5204.33	0.707504					0.0775	1.922			4.052	9418.6	2981.22	0.240425
4.06752	11158.9	2494.16	0.182681					4.061	3044.71	3925.14	0.56316					0.186	0.372			4.06752	9900.71	4236.62	0.299676
4.08305	11892.7	1352.56	0.102116					4.0765	2554.16	5372.11	0.67776					0.186	2.821			4.08305	8015.46	4038.14	0.335015
4.09857	11484.6	1804.22	0.13577					4.092	1566.12	4262.8	0.73132					0.0775	2.697			4.09857	7564.53	5071.69	0.401361
4.1141	10257	795.224	0.0719512					4.1075	1721.24	3300.71	0.657257					0.093	0.7285			4.1141	7720.2	5021.2	0.394086
4.12962	12246	1487.69	0.108324					4.123	1508.08	4031.89	0.727782					0.2945	0.3565			4.12962	9885.54	4412.21	0.308595
4.14515	11117.7	1389.29	0.111081					4.1385	1117.75	3819.71	0.773619					0.1395	0.2635			4.14515	11616.8	3781.93	0.245601
4.16067	10383	1718.22	0.141987					4.154	1988.7	3129.2	0.611422					0.4495	0.651			4.16067	9843.37	3008.95	0.234117
4.1762	12051	1925.35	0.137757					4.1695	2124.53	3797.28	0.641236					0.217	1.1935			4.1762	10040.4	4387.6	0.304103
4.19172	11030.8	828.816	0.0698858					4.185	1455.27	4452.49	0.753668					0.1085	5.1925			4.19172	9363.62	4152.04	0.307202
4.20725	10820.1	1152.61	0.0962697					4.2005	2382.16	5017.52	0.678072					0.0465	1.5345			4.20725	10542.8	4219.12	0.28581
4.22277	12316.5	429.895	0.0337269					4.216	1092.61	4499.2	0.804606					0.0465	1.1935			4.22277	9976.04	3856.95	0.278823
4.2383	9828.02	1717.42	0.148753					4.2315	1251.34	3182.91	0.717801					0.093	2.8675			4.2383	9841.21	3782.72	0.277653
4.25382	11925.6	1464.34	0.109362					4.247	1325.99	5170.86	0.795903					0.062	0.31			4.25382	10440.6	4017.14	0.277854
4.26935	11053	1373.62	0.110539					4.2625	1815.68	3825.83	0.678157					0.0775	1.2865			4.26935	9411.34	4281.7	0.312692
4.28487	12180.6	1012.63	0.076754					4.278	2837.3	2899.54	0.505424					0.093	0.124			4.28487	8912.72	2980.16	0.250584
4.3004	10689.6	1845.63	0.147236					4.2935	2186.08	3999.44	0.646582					0.0465	6.2155			4.3004	7969.61	4938	0.382565
4.31592	12890	696.655	0.051275					4.309	969.269	4123.18	0.809665					0.062	1.581			4.31592	7665.97	4210.84	0.354543
4.33145	9701.02	1829.67	0.158678					4.3245	1639.23	4597.84	0.73718					0.124	0.713			4.33145	10017	4584.14	0.313957
4.34697	10248.5	549.997	0.0509328					4.34	1920.43	4117.19	0.681923					0.279	0.5425			4.34697	9937.35	3517.64	0.261438
4.3625	10878.7	980.487	0.0826773					4.3555	1528.53	3240.99	0.679522					0.0465	0.248			4.3625	9555.47	3500.74	0.268128
4.37802	11621.2	1573.17	0.119231					4.371	2314.6	4124.86	0.64056					0.062	1.612			4.37802	8333.47	3512.51	0.296515
4.39355	10881.6	1566.56	0.125847					4.3865	1995.93	5247.46	0.724448					0.0465	1.3175			4.39355	10203.2	3349.32	0.247136
4.40907	9728.32	1548.71	0.137333					4.402	1706.85	3311.26	0.659862					0.0465	0.124			4.40907	9089.23	4237.52	0.317971
4.4246	9918.56	1296.9	0.115635					4.4175	2102.24	3885.84	0.648929					0.062	2.263			4.4246	10933.9	3664.88	0.25104
4.44012	8326.28	1611.07	0.162123					4.433	2204.82	3351.66	0.603199					0.062	0.7285			4.44012	9443.25	3701.09	0.281573
4.45565	11904.5	1875.65	0.136113					4.4485	2117.78	4116.56	0.660303					0.062	0.403			4.45565	9922.04	3717.65	0.272561
4.47117	10254.4	2322.11	0.184639					4.464	2085.84	3847.74	0.648469					0.155	4.4485			4.47117	8788.44	3565.46	0.28861
4.4867	12740.2	1136.36	0.0818904					4.4795	1628.91	4349.87	0.727551					0.062	2.2785			4.4867	9054.15	3340.93	0.269537
4.50222	11589.8	656.58	0.0536143					4.495	1454.09	3271.27	0.692279					0.0465	0.9765			4.50222	9583.49	3655.57	0.27612
4.51775	10690.4	1431.69	0.118106					4.5105	2461.86	4945.62	0.667652					0.0775	0.1085			4.51775	9178.19	4025.67	0.304886
4.53327	10550.3	1103.92	0.0947228					4.526	1380.58	3960.67	0.741526					0.0465	0.2325			4.53327	9151.94	3156.02	0.256421
4.5488	11725.5	1629.99	0.122046					4.5415	1537.88	4107.46	0.727584					0.0775	0.868			4.5488	8099.55	4750.78	0.369701
4.56432	11554.6	1373.18	0.106219					4.557	1427.06	2772.86	0.660217					0.093	0.1395			4.56432	8384.76	4521.03	0.35031
4.57985	12002.9	1919.83	0.137892					4.5725	1836.07	3333.58	0.644837					0.0465	2.263			4.57985	8663.2	4319.14	0.332694
4.59537	12177.7	3225.11	0.209384					4.588	1541.14	3898.7	0.716694					0.0465	2.79			4.59537	8854.67	3336.31	0.27367
4.6109	12380.9	1113.68	0.0825281					4.6035	1980.98	3581.96	0.643897					0.1705	1.8135			4.6109	9072.09	4358.76	0.324533
4.62642	11819.9	2097.12	0.150688					4.619	2011.03	4161.84	0.674215					0.1085	1.1315			4.62642	8362.91	3837.08	0.314515
4.64195	10737.9	1764.72	0.141149					4.6345	1944.66	3056.5	0.611158					0.3255	1.1935			4.64195	8874.77	3700.94	0.294293
4.65747	11523.7	2024.91	0.149455					4.65	1806.1	3749.96	0.674932					0.1395	0.372			4.65747	9913.02	4505.42	0.312476
4.67299	11072.4	1467.71	0.117042					4.6655	1164.63	3903.37	0.770199					0.341	0.2015			4.67299	8127.08	4448.86	0.35376
4.68852	11461.8	2027.4	0.150297					4.681	2153.6	3872.64	0.64263					0.31	1.0385			4.68852	8740.06	5207.13	0.373346
4.70404	11406	542.133	0.0453737					4.6965	1987.65	4451.37	0.691312					0.124	1.6895			4.70404	8688.15	3426.61	0.282846
4.71957	12282.2	869.054	0.0660814					4.712	609.652	3903.22	0.864908					0.0465	0.7285			4.71957	9642.48	3699.57	0.277286
4.73509	10975.6	2089.58	0.159935					4.7275	1293.88	4716.15	0.784713					0.403	1.7205			4.73509	9178.47	3570.86	0.280082
4.75062	11028.3	656.129	0.0561543					4.743	1344.83	4021.09	0.749375					0.2325	1.24			4.75062	8264.27	3849.99	0.317807
4.76614	12250.4	1810.91	0.128786					4.7585	2807.5	3786.9	0.574261					0.0775	0.9455			4.76614	10471.4	3424.23	0.246426
4.78167	13572.7	1468.46	0.0976292					4.774	1505.1	3436.62	0.69543					0.0465	5.2545			4.78167	9131.79	4770.1	0.343126
4.79719	11659.4	1164.76	0.0908252					4.7895	1669.29	4245.01	0.717753					0.217	3.1465			4.79719	8020.44	4203.26	0.343861
4.81272	11605.2	2130.69	0.155118					4.805	2028.71	3738.24	0.648218					0.062	5.7505			4.81272	10891.6	2938.7	0.212482
4.82824	11753.5	1527.05	0.114984					4.8205	1862.53	3535.68	0.654973					0.465	0.372			4.82824	9683.72	4481.55	0.316376
4.84377	10150.6	916.406	0.0828054					4.836	1149.89	3402.21	0.747393					0.279	5.4715			4.84377	9557.55	4319.56	0.311272
4.85929	10195.1	1272.28	0.110948					4.8515	1580.23	4146.65	0.724068					0.0465	0.062			4.85929	9276.04	3893.23	0.29563
4.87482	11600.5	1956.64	0.144325					4.867	1362.31	4482.9	0.766936					0.0465	0.868			4.87482	9099.47	3676.5	0.287767
4.89034	12440.1	1984.71	0.13759					4.8825	1770.03	4259.21	0.706425					0.093	1.1935			4.89034	10182.8	4704.5	0.316008
4.90587	12032.3	1265.14	0.0951412					4.898	1873.3	2871.01	0.605147					0.1395	0.496			4.90587	9452.46	3609.55	0.27634
4.92139	10411.9	1204.15	0.103662					4.9135	2179.73	3923.6	0.642862					0.124	2.2475			4.92139	8351.77	4256.72	0.337608
4.93692	11138.8	387.227	0.0335959					4.929	1277.55	4636.49	0.783981					0.062	0.868			4.93692	8222.47	3642.2	0.306979
4.95244	13015.9	1612	0.1102					4.9445	2067.28	3589.61	0.634555					0.496	0.2635			4.95244	7507.07	4296.35	0.363992
4.96797	10453.8	1826.9	0.148762					4.96	1236.08	4626.01	0.789139					0.1085	0.2325			4.96797	10968.5	2835.28	0.2054
4.98349	11116.6	1844.21	0.142291					4.9755	1557.63	4334.85	0.735658					0.186	0.372			4.98349	8669.47	4667.74	0.349979
4.99902	11552.9	382.377	0.0320375					4.991	2314.48	3232.98	0.582785					0.1085	3.6115			4.99902	9794.16	2340.53	0.19288
5.01454	10411.9	179.276	0.0169269					5.0065	2854.94	4492.93	0.61146					0.0465	4.154			5.01454	8388.29	3513.11	0.295185
5.03007	10503.6	2256.93	0.176868					5.022	844.528	3740.76	0.815818					0.093	0.1085			5.03007	9785.77	3039.9	0.237017
5.04559	13327.2	1741.72	0.115583					5.0375	1718.05	3801.79	0.68875					0.279	6.417			5.04559	10224.2	4041.54	0.283303
5.06112	12731.2	506.06	0.0382301					5.053	1376.57	3198.55	0.699118					0.093	1.054			5.06112	9935.87	4777.76	0.324717
5.07664	8834.76	551.905	0.0587968					5.0685	2125.48	2797.96	0.568293					0.0465	0.341			5.07664	8507.33	4384.69	0.340109
5.09217	11048.5	1605.9	0.126905					5.084	2224.5	3868.31	0.634898					0.0465	0.527			5.09217	8999.81	3972.9	0.306251
5.10769	10427.8	1502.99	0.125976					5.0995	2199.73	3478.36	0.612594					0.2635	2.6505			5.10769	9476.65	3986.21	0.296089
5.12322	12935.2	559.761	0.0414794					5.115	2083.08	4004.72	0.657827					0.0775	1.5035			5.12322	10179.6	3189.99	0.2386
5.13874	10577.5	510.375	0.04603					5.1305	1612.9	5050.94	0.757962					0.155	0.0465			5.13874	9641.37	3629.9	0.273516
5.15427	10999.4	3057.04	0.217483					5.146	2486.76	4266.15	0.63175					0.0775	0.5425			5.15427	9087.12	3475.14	0.276633
5.16979	11038.5	1687.83	0.132625					5.1615	1568.67	3563.25	0.694331					0.0465	0.682			5.16979	9210.78	3898.72	0.297396
5.18532	12248	2302	0.158213					5.177	2937.2	3759.35	0.561386					0.4185	2.015			5.18532	8980.09	3418.01	0.275689
5.20084	11463.3	1446.7	0.112061					5.1925	1546.26	3421.28	0.688726					0.1395	0.713			5.20084	7604.12	3219.95	0.297481
5.21637	11131.7	1567.14	0.123408					5.208	2095.14	4688.54	0.69115					0.0775	0.3875			5.21637	10285.7	2400.15	0.189199
5.23189	11330.7	1769.78	0.135093					5.2235	1751.66	3449.41	0.663212					0.1085	0.0465			5.23189	9974.86	1293.08	0.114757
5.24742	11950.4	2393.03	0.166838					5.239	2258.8	3742.93	0.623642					0.1395	0.062			5.24742	12121.1	1630.56	0.118571
5.26294	11632.3	874.239	0.0699027					5.2545	1829.6	2872.56	0.610903					0.062	0.2015			5.26294	7185.09	5063.7	0.413404
5.27847	10912.9	662.703	0.0572502					5.27	1518.61	5458.89	0.782357					0.0465	1.0385			5.27847	10572.4	1108.78	0.0949199
5.29399	10314.5	871.533	0.0779128					5.2855	2211.72	4025.5	0.6454					0.248	0.558			5.29399	6718.73	4410.82	0.396316
5.30952	10589.6	1134.66	0.0967794					5.301	2947.35	4078.62	0.580506					0.093	0.5425			5.30952	6381.87	3990.83	0.384744
5.32504	12445.1	1879.72	0.131221					5.3165	3389.33	4221.1	0.554646					0.1085	0.248			5.32504	7904.37	4452.11	0.360306
5.34057	10104.7	2159.26	0.176065					5.332	1638.49	4098.84	0.714416					0.1085	0.5735			5.34057	6845.45	4677.85	0.405947
5.35609	11270.5	1463.87	0.114954					5.3475	2027.59	3563.66	0.637363					0.062	0.062			5.35609	10034.2	4946.32	0.330185
5.37162	8103.53	2007.83	0.198572					5.363	2548.29	4859.67	0.656006					0.1705	0.9145			5.37162	9672.32	3115.88	0.243653
5.38714	10672.2	2374.08	0.181973					5.3785	1349.16	4245.16	0.758834					0.0775	0.465			5.38714	7872.35	4432.77	0.360238
5.40267	12639.5	2279.42	0.152788					5.394	3033.65	4021.13	0.569987					0.2325	1.984			5.40267	7365.23	5442.92	0.424957
5.41819	10877.7	1361.57	0.111245					5.4095	2328.52	3336.7	0.588979					0.093	0.2325			5.41819	12507.7	1702.8	0.119827
5.43371	10868.2	1492.04	0.120713					5.425	1931.88	3530.32	0.646319					0.0465	0.4185			5.43371	9590.59	3010.9	0.238932
5.44924	10554.8	858.985	0.0752585					5.4405	2337.86	3908.2	0.625707					0.0465	0.434			5.44924	10137.6	4767.59	0.319861
5.46476	9867.56	888.623	0.0826151					5.456	2505.25	3849.37	0.605759					0.279	0.8835			5.46476	13106.5	403.348	0.0298559
5.48029	11460.1	2151.36	0.158055					5.4715	1539.95	3752.48	0.709028					0.0775	0.3255			5.48029	10117.2	3432	0.253299
5.49581	11654.1	2532.7	0.178525					5.487	2281.77	4313.25	0.654016					0.124	0.1085			5.49581	9921.53	4286.12	0.301677
5.51134	11411.7	1267.45	0.0999632					5.5025	1532.92	4464.21	0.744391					0.2325	0.062			5.51134	10402.2	3199.57	0.235233
5.52686	10365.2	616.517	0.0561402					5.518	2448.75	3974.57	0.618772					0.155	0.062			5.52686	9978.36	2280.09	0.186001
5.54239	12056.8	1746.43	0.126523					5.5335	3265.68	2642.77	0.447287					0.1085	0.217			5.54239	11118.1	4036.38	0.266348
5.55791	10582.4	1598.74	0.131247					5.549	1631.05	3728.76	0.695689					0.0465	0.093			5.55791	10468.7	2715.42	0.205961
5.57344	9799.91	1760.07	0.152255					5.5645	2365.69	3129.53	0.569501					0.0465	0.2325			5.57344	10707	2443.68	0.185822
5.58896	12275.8	1048.53	0.0786927					5.58	2988.31	3820.34	0.561101					0.062	0.837			5.58896	11266.8	3611.96	0.242759
5.60449	11322.6	508.732	0.0429986					5.5955	2192.41	3980.19	0.644816					0.093	0.1085			5.60449	8829.36	3725.65	0.296746
5.62001	10446.4	1195.62	0.102698					5.611	2408.76	4521.96	0.652451					0.0465	0.124			5.62001	7399.97	4083.69	0.355609
5.63554	11041.1	1028.32	0.0852004					5.6265	2570.21	4057.02	0.612174					0.0465	0.2325			5.63554	8232.33	4315.26	0.343911
5.65106	11938.5	1095.3	0.0840354					5.642	2192.57	3620.57	0.622825					0.062	0.7595			5.65106	7749.7	4326.01	0.358241
5.66659	12017.8	2031.78	0.144615					5.6575	1906.06	4092.44	0.682244					0.1395	1.364			5.66659	6853.74	3793.81	0.356308
5.68211	12004.2	1204.57	0.0911948					5.673	2385.76	3655.51	0.60509					0.1395	1.1315			5.68211	9557.12	3588.06	0.272956
5.69764	11013.2	1113.1	0.0917919					5.6885	1915.19	4054.6	0.679187					0.062	0.1395			5.69764	7467.75	3685.41	0.330436
5.71316	10667.7	1273.95	0.106682					5.704	1999.41	3686.31	0.648346					0.0465	0.341			5.71316	9010.07	3866	0.300247
5.72869	11392.1	912.317	0.0741454					5.7195	1308.86	3187.43	0.708903					0.062	0.651			5.72869	9105.32	3722.04	0.290164
5.74421	11443.9	1204.34	0.0952176					5.735	2290.35	4891.88	0.681109					0.062	1.1005			5.74421	9232.52	3752.25	0.288973
5.75974	10945.9	1186.81	0.097819					5.7505	2268.7	3875.71	0.63077					0.0465	0.341			5.75974	10779.8	2140.42	0.165665
5.77526	11116.3	1716.41	0.133753					5.766	2208.59	4375.28	0.664546					0.0465	0.1085			5.77526	9927.31	4045.77	0.28954
5.79079	9931.48	355.191	0.0345292					5.7815	2101.12	3617.77	0.632599					0.062	0.093			5.79079	9915.09	2661.73	0.211638
5.80631	10141.6	841.088	0.076583					5.797	2244.95	4084.25	0.645303					0.124	0.6665			5.80631	9116.72	2861.44	0.238888
5.82184	10789.1	1799.85	0.14297					5.8125	2675.94	2267.21	0.458656					0.0465	0.4805			5.82184	12549.3	3378.94	0.212135
5.83736	10881.1	912.023	0.0773351					5.828	2768.18	4403.4	0.614007					0.0465	1.0695			5.83736	10378.4	3522.76	0.253416
5.85289	10909	1064.94	0.0889385					5.8435	2362.48	4315.96	0.646253					0.0775	0.9455			5.85289	9726.72	2064.39	0.17508
5.86841	11560.9	1255.22	0.0979405					5.859	3070.22	5001.53	0.619634					0.062	1.7205			5.86841	11066.3	3720.6	0.251615
5.88394	13272.8	1107.88	0.0770394					5.8745	2521.89	3908.33	0.607807					0.062	0.899			5.88394	9823.7	1951.13	0.165704
5.89946	11056.1	1424.68	0.11415					5.89	2131.88	3334.61	0.61001					0.0465	1.6585			5.89946	9353.25	3299.23	0.260758
5.91499	11169.8	2118.82	0.159446					5.9055	1683.62	4357.51	0.721307					0.093	0.403			5.91499	9974.37	3374.75	0.252807
5.93051	10872.5	1612.62	0.129163					5.921	1861.24	3850.21	0.674121					0.0775	0.5115			5.93051	9444.97	3994.22	0.297207
5.94604	10427.1	1077.78	0.0936809					5.9365	2711.19	3785.86	0.582705					0.1085	0.7285			5.94604	7374.56	5208.45	0.413927
5.96156	10447.7	1095.05	0.0948693					5.952	759.103	3908.82	0.837379					0.0465	1.3485			5.96156	10818.7	3534.19	0.246236
5.97709	11469.1	1566.21	0.120151					5.9675	1486.15	3554.96	0.705193					0.0465	0.93			5.97709	8772.72	3204.98	0.267579
5.99261	9660.07	355.102	0.0354564					5.983	3135.52	3710.35	0.541983					0.0465	1.333			5.99261	11179.4	2523.55	0.184162
6.00814	10595	1235.76	0.104453					5.9985	3082.38	4085.36	0.569965					0.0775	0.2635			6.00814	11780.1	2463.52	0.172956
6.02366	12408.7	2042.13	0.141316					6.014	2305.63	3110.1	0.574271					0.0465	1.0075			6.02366	11599.8	2263.75	0.163288
6.03919	12448	857.106	0.0644195					6.0295	1637.62	3871.59	0.702748					0.0465	1.209			6.03919	10727.4	3082.61	0.223215
6.05471	11196.8	1387.87	0.110283					6.045	3023.66	4864.75	0.616696					0.0465	0.1395			6.05471	9331.52	4873.89	0.343101
6.07024	12850.3	1369.63	0.0963175					6.0605	1801.33	4345.67	0.706958					0.093	3.596			6.07024	7334.43	4394.03	0.374647
6.08576	11887.9	1806.75	0.131931					6.076	2778.72	4063.54	0.593889					0.1705	0.682			6.08576	7740.52	3819.27	0.330393
6.10129	12423	395.399	0.0308462					6.0915	2152.15	4725.28	0.687071					0.1085	0.372			6.10129	8238.08	3823.9	0.317021
6.11681	9888.13	1204.08	0.108552					6.107	1417.94	4486.87	0.759868					0.1085	0.403			6.11681	6748.72	2867.84	0.298219
6.13234	11224.4	1835.66	0.140555					6.1225	3040.79	4264.79	0.583771					0.0775	0.4495			6.13234	8166.1	4082.95	0.333328
6.14786	12150.2	1904.81	0.135525					6.138	1799.48	3152.05	0.636581					0.062	0.186			6.14786	9560.34	4124.6	0.301397
6.16339	11837.1	1543.85	0.115377					6.1535	2090.73	2881.9	0.579553					0.1395	0.1705			6.16339	8389.78	2984.55	0.262393
6.17891	12318.8	403.655	0.0317278					6.169	2188.24	3381.19	0.607098					0.0465	0.093			6.17891	9419.91	4392.73	0.318022
6.19444	11075.8	1792.06	0.139266					6.1845	6752.94	2809.79	0.293827					0.0465	2.1855			6.19444	10505.2	5296.77	0.335197
6.20996	13023.1	1661.26	0.113131					6.2	2076.58	3687.78	0.639756					0.0465	0.1705			6.20996	9317.88	3075.11	0.248133
6.22548	12860	1033.25	0.0743703					6.2155	1910.21	4575.92	0.705494					0.093	1.209			6.22548	9293.6	3351.95	0.26507
6.24101	12477.1	1783.53	0.125067					6.231	3214.68	4080.24	0.559326					0.0775	0.279			6.24101	9063.27	4134.59	0.313277
6.25653	12319.5	1654.38	0.118391					6.2465	2205.05	4969.61	0.692661					0.2325	0.527			6.25653	7601.38	4323.43	0.362558
6.27206	10083.9	2434.26	0.194459					6.262	1587.91	4114.54	0.72154					0.1085	0.558			6.27206	7613.27	4505.11	0.371758
6.28758	13020.2	1149.47	0.0811218					6.2775	2613.76	3961.26	0.602472					0.1085	0.9455			6.28758	9439.47	4601.54	0.327722
6.30311	9741.6	1801.74	0.156085					6.293	2960	3991.33	0.574183					0.0465	2.6195			6.30311	8513.13	4364.66	0.338929
6.31863	11001.2	1411.33	0.113702					6.3085	2835.3	4603.07	0.618828					0.062	0.279			6.31863	9469.05	4239.62	0.309266
6.33416	11020.2	1814.41	0.141369					6.324	1305.4	3703.53	0.739385					0.062	1.7825			6.33416	8156.88	4306.73	0.345544
6.34968	12195	771.123	0.0594719					6.3395	2444.85	3379.37	0.580227					0.1395	2.139			6.34968	10300.6	3645.09	0.261377
6.36521	11240.3	1892.57	0.14411					6.355	1912.54	4116.92	0.682801					0.0465	2.9605			6.36521	9617.37	3150.85	0.246773
6.38073	11159.9	2258.37	0.168306					6.3705	1836.34	4871.88	0.726255					0.0465	4.867			6.38073	8234.96	4415.68	0.349048
6.39626	11922.7	1854.25	0.13459					6.386	2670.9	3605.89	0.57448					0.0465	1.9685			6.39626	9957.08	3108.65	0.237924
6.41178	12253.8	1061.54	0.0797235					6.4015	2855.2	4436.16	0.608413					0.062	2.232			6.41178	8190.32	4057.25	0.33127
6.42731	11711.1	868.523	0.0690422					6.417	1940	4534.5	0.700363					0.186	0.2635			6.42731	7837.5	5036.86	0.391232
6.44283	11201.2	949.804	0.0781668					6.4325	3430.7	3702.47	0.51905					0.0465	1.8445			6.44283	8743.54	4019.9	0.314954
6.45836	10752.3	1576.89	0.127899					6.448	2139.33	4431.33	0.674412					0.4185	3.1155			6.45836	9126.97	4160.46	0.313113
6.47388	11099.7	565.393	0.048469					6.4635	2422.15	4258.86	0.637457					0.0465	2.728			6.47388	8504.85	4085.7	0.324505
6.48941	9949.48	1588.85	0.137702					6.479	2281.34	4586.51	0.667823					0.93	7.4865			6.48941	9403.19	3158.71	0.251452
6.50493	11929.6	1341.46	0.101082					6.4945	2985.67	5846.2	0.661943					0.0775	0.4495			6.50493	9511.9	3838.41	0.287515
6.52046	12986.2	1209.65	0.0852114					6.51	3058.83	4468.77	0.593651					0.155	3.7355			6.52046	8709.54	5059.77	0.367467
6.53598	11562.2	1489.4	0.114117					6.5255	2727.29	4610.46	0.628321					0.0775	9.5635			6.53598	9796.71	4605.49	0.319777
6.55151	12656	867.409	0.0641415					6.541	2714.04	4548.64	0.626303					0.0775	0.155			6.55151	9328.51	3286.59	0.260528
6.56703	12378.8	2004.84	0.139384					6.5565	2286.37	4135.62	0.643978					0.0465	0.806			6.56703	9260.81	3973.54	0.300244
6.58256	12948.9	1221.8	0.0862197					6.572	1875.09	5432.77	0.743414					0.0465	5.89			6.58256	9260.41	3496.34	0.274077
6.59808	12025.7	160.56	0.0131755					6.5875	3074.1	3669.46	0.544143					0.0775	1.271			6.59808	10306.4	2809.37	0.214198
6.61361	10992.3	1191.31	0.0977802					6.603	2982.53	4946.78	0.62386					0.3565	3.8595			6.61361	7884.57	3552.5	0.310613
6.62913	9762.47	1450.45	0.129355					6.6185	2035.93	5348.57	0.724297					0.1085	1.364			6.62913	8248.79	4636.52	0.35983
6.64466	10774.1	2352.58	0.179222					6.634	1629.31	4752.09	0.744679					0.1705	1.2555			6.64466	9453.35	3844.24	0.289093
6.66018	10863.3	1510.24	0.122054					6.6495	1992.04	3560.37	0.64123					0.093	0.4805			6.66018	10417.5	4061.24	0.280497
6.67571	11827.9	1525.26	0.114225					6.665	2052.95	3380.94	0.622195					0.062	0.8835			6.67571	10085	3968.38	0.282379
6.69123	12584.7	2084.66	0.14211					6.6805	2714.89	4152.81	0.604687					0.0775	1.0695			6.69123	10453.8	3514.95	0.251629
6.70676	11441.5	1304.53	0.102349					6.696	1864.69	5052.41	0.730423					0.093	1.4725			6.70676	8509.11	4627	0.352235
6.72228	12213.8	1784.14	0.127458					6.7115	2359.91	4998.99	0.679312					0.0465	1.5965			6.72228	10071.7	4100.06	0.289312
6.73781	9792.89	1226.9	0.111336					6.727	3615.95	4281.46	0.542135					0.0465	0.9145			6.73781	9774.38	4070.93	0.294029
6.75333	10860	1475.71	0.119629					6.7425	1633.41	4852.96	0.748178					0.093	0.868			6.75333	8342.88	5053.27	0.377218
6.76886	12808.7	1114.76	0.0800635					6.758	3297.72	3392.95	0.507117					0.093	0.5425			6.76886	8516.77	3888.11	0.313434
6.78438	12487.7	1488.65	0.106512					6.7735	2540.89	3125.91	0.551618					0.093	0.8835			6.78438	9014.55	5109.37	0.361753
6.79991	9973.67	2229.83	0.182721					6.789	2732.99	3983.76	0.593108					0.217	0.5425			6.79991	8360.8	4158.32	0.332158
6.81543	11097.8	697.044	0.0590973					6.8045	1340.43	4517.07	0.77116					0.0465	2.5885			6.81543	9033.17	3524.7	0.280676
6.83096	11313.6	1049.15	0.0848639					6.82	2278.21	4777.66	0.677118					0.0775	0.217			6.83096	9264.55	3699.29	0.285354
6.84648	12013.5	870.634	0.0675742					6.8355	2431.59	4975.59	0.671725					0.0775	0.403			6.84648	9307.16	3772.65	0.288433
6.86201	11011.2	1192.99	0.0977523					6.851	2164.21	2689.26	0.55409					0.279	1.426			6.86201	7837.5	4610.71	0.370391
6.87753	11799.1	606.039	0.0488538					6.8665	2727.27	3544.12	0.565125					0.2015	0.1085			6.87753	8337.46	2871.88	0.256204
6.89306	11299.2	676.883	0.0565195					6.882	2363.68	2851.98	0.546811					0.062	1.116			6.89306	8875.04	3843.36	0.302189
6.90858	10761.6	1442.21	0.118177					6.8975	1729.09	4535.57	0.723993					0.1085	1.0075			6.90858	9482.12	3840.39	0.288264
6.92411	12324.5	1599.83	0.114894					6.913	2855.34	3822.83	0.572437					0.093	1.302			6.92411	9415.58	3970.18	0.296597
6.93963	11321.5	867.932	0.0712037					6.9285	2151.54	4217.36	0.66218					0.0775	4.3555			6.93963	9240.39	3950.26	0.299474
6.95516	13361.8	1163.77	0.0801185					6.944	2459.46	4854.51	0.663731					0.2325	1.333			6.95516	8898.81	5211.86	0.369356
6.97068	11985.7	1590.56	0.117157					6.9595	2435.11	4728.69	0.660082					0.2015	2.728			6.97068	8092.18	4241.65	0.343904
6.9862	11690.8	601.731	0.0489511					6.975	2400.55	4367.27	0.645299					0.062	1.2555			6.9862	7832.9	3181.51	0.28885
7.00173	12305.9	1564.25	0.112778					6.9905	2923.93	4063.29	0.581532					0.1085	0.713			7.00173	8984.21	4167.98	0.316904
7.01725	12962.6	2299.09	0.150644					7.006	1729.51	3905.11	0.693057					0.2635	0.0775			7.01725	7189.88	5799.87	0.446496
7.03278	10691.6	1453.12	0.119651					7.0215	2500.46	4289.68	0.631751					0.217	0.3875			7.03278	8874.18	4646.69	0.343668
7.0483	11415.3	1307.42	0.102763					7.037	2394.6	4879.91	0.670824					0.279	1.9375			7.0483	6429.04	4670.65	0.420791
7.06383	10881.4	1819.55	0.143261					7.0525	1719.05	5549.35	0.76349					0.062	1.0075			7.06383	7905.24	4593.38	0.367511
7.07935	11035.1	1481.42	0.118357					7.068	2626.71	4433.98	0.627982					0.0775	1.6895			7.07935	9885.53	4913.78	0.332028
7.09488	12352.5	1397.78	0.101655					7.0835	2796.49	4393.73	0.61107					0.062	1.643			7.09488	9903.78	4015.27	0.288473
7.1104	12719.3	1096.44	0.0793618					7.099	2593.57	4911.93	0.654443					0.155	1.8135			7.1104	9586.75	4366.87	0.312956
7.12593	11766.3	687.215	0.0551825					7.1145	2860.42	3958.45	0.580514					0.1085	1.178			7.12593	10250.2	4434.68	0.30199
7.14145	11153.5	1634.54	0.127818					7.13	2100.73	3884.79	0.649031					0.248	3.8285			7.14145	10279.9	3787.1	0.26922
7.15698	12597.3	1599.53	0.112668					7.1455	1733.23	4860.01	0.73712					0.062	5.146			7.15698	8804.9	2744.56	0.237635
7.1725	13675.9	1504.52	0.0991092					7.161	2408.11	4536.62	0.653246					0.3565	1.1625			7.1725	8538.51	4675.53	0.35383
7.18803	10730.9	1845.08	0.146714					7.1765	2149.41	4700.52	0.686214					0.0465	4.123			7.18803	8838.73	4941.18	0.358579
7.20355	11378	1530.34	0.118554					7.192	2574.46	3641.77	0.585849					0.0465	1.364			7.20355	9309.47	3870.47	0.293664
7.21908	8850.56	1833.41	0.171604					7.2075	2427.67	4383.25	0.643562					0.2325	0.8215			7.21908	8683.87	5091.59	0.369613
7.2346	11549.1	1712.28	0.129118					7.223	2977.06	3910.93	0.56779					0.0465	0.4805			7.2346	8906.28	3133.3	0.26025
7.25013	12058.1	1179.13	0.0890766					7.2385	2513.95	5443.58	0.684079					0.465	0.4495			7.25013	7595.97	3361.74	0.306792
7.26565	12391.1	657.015	0.0503532					7.254	3356.14	3771.46	0.529135					0.2635	1.798			7.26565	6378.07	5021.67	0.440508
7.28118	10781	1869.26	0.147765					7.2695	2695.16	3948.95	0.594353					0.403	0.2015			7.28118	6418.78	5295.29	0.452045
7.2967	12379.1	1727.44	0.122457					7.285	1998.19	2743.01	0.578548					0.062	3.2705			7.2967	9437.08	3786.44	0.286342
7.31223	12637.3	930.678	0.0685939					7.3005	1483.58	3879.86	0.72339					0.3255	0.1085			7.31223	10771.8	4529.57	0.296024
7.32775	12000.1	1577.95	0.116213					7.316	1553.06	4660.17	0.75004					0.062	0.2945			7.32775	10212.8	2936.19	0.223302
7.34328	11202.3	1065.63	0.0868629					7.3315	2663.93	3132.81	0.540443					0.062	0.217			7.34328	13387.6	3103.08	0.188172
7.3588	11442.6	1041.97	0.0834607					7.347	2110.99	4883.32	0.698184					0.093	0.744			7.3588	9653.38	3276.97	0.253432
7.37433	11501.6	1067.47	0.0849281					7.3625	1145.72	3899.69	0.772918					0.0775	0.527			7.37433	10694.8	3119.09	0.225794
7.38985	12575.8	1683.65	0.118072					7.378	2477.54	4607.4	0.650309					0.279	6.8665			7.38985	11061.5	2887.31	0.206994
7.40538	10859.8	1497.32	0.121171					7.3935	2079.07	4434.84	0.680827					0.062	0.682			7.40538	11322.2	4507.61	0.284755
7.4209	10552.9	1372.83	0.115115					7.409	2030.12	4775.71	0.701709					0.186	0.651			7.4209	10217.3	4214.73	0.292039
7.43643	10609.8	1301.08	0.109235					7.4245	4971.74	3450.24	0.409671					0.0775	3.503			7.43643	10163.7	3463.55	0.254164
7.45195	6530.71	215.176	0.0318973					7.44	7385.39	535.715	0.0676314					0.0775	2.883			7.45195	9401.38	3952.05	0.295958
7.46748	11878.1	2202.48	0.15642					7.4555	9094.8	2420.64	0.210208					0.0775	2.015			7.46748	8542.08	2718.29	0.241403
7.483	12016.6	1049.6	0.0803294					7.471	9067.34	1383.8	0.132407					0.093	2.046			7.483	9970.36	3760.67	0.273881
7.49853	10101.8	1020.14	0.0917237					7.4865	6844.98	1385.42	0.16833					0.217	3.069			7.49853	9376.6	2877.79	0.234837
7.51405	10802.5	1587.88	0.128154					7.502	8619.79	1335.94	0.134189					0.0465	0.5425			7.51405	9599.33	3522.44	0.268442
7.52958	11927.8	1483.71	0.11063					7.5175	5175.3	2438.47	0.320271					0.2945	2.077			7.52958	10023.4	3794.49	0.274607
7.5451	11418	1695.42	0.129289					7.533	2326.92	3844.09	0.622927					0.0465	5.8125			7.5451	10015	3377.7	0.252204
7.56063	11277.1	855.555	0.0705167					7.5485	2605.91	3910.97	0.600129					0.0465	3.6115			7.56063	8347.71	3910.95	0.319036
7.57615	11466.1	737.042	0.0603976					7.564	1776.46	3633.86	0.671653					0.062	3.007			7.57615	9101.12	3289.06	0.265457
7.59168	12288.2	1807.32	0.12822					7.5795	1282.11	3592.29	0.736971					0.062	0.5115			7.59168	10419	4121.44	0.283446
7.6072	11005.9	387.034	0.0339713					7.595	2386.63	3888.2	0.61965					0.0465	5.3785			7.6072	8127.76	4326.31	0.347381
7.62273	10771.2	1001.36	0.085059					7.6105	1134.64	3693.7	0.765004					0.093	0.558			7.62273	10525.1	3197.37	0.233003
7.63825	10728.2	1166.43	0.098063					7.626	1714.45	4123.47	0.706325					0.0465	1.891			7.63825	9344.94	3153.06	0.252285
7.65378	12355.8	1080.34	0.0804055					7.6415	911.296	3224.18	0.779639					0.0465	1.147			7.65378	8701.89	3203.55	0.269083
7.6693	12207.6	1234.59	0.0918449					7.657	2683.66	3839.94	0.588622					0.186	4.898			7.6693	8781.86	4908.24	0.358524
7.68483	12103.3	513.401	0.0406922					7.6725	2296.9	3158.93	0.579001					0.0465	1.4415			7.68483	8947.6	4400.9	0.329692
7.70035	11691.4	1015.79	0.0799384					7.688	2081.05	3682.03	0.6389					0.279	1.0385			7.70035	9723.19	3880.58	0.285258
7.71588	10681.6	1123.96	0.0952057					7.7035	1437.11	3685.27	0.719446					0.0465	0.961			7.71588	10881.6	4150.67	0.276117
7.7314	13361.9	2491.35	0.157151					7.719	2415.81	4324.37	0.64158					0.0465	2.325			7.7314	7925.7	4149.17	0.34362
7.74693	11078.8	1230.4	0.0999574					7.7345	1584.28	4111.16	0.721833					0.2635	1.0385			7.74693	9526.03	3752.05	0.282575
7.76245	13119.7	1333.83	0.0922845					7.75	2134.74	3651.99	0.631098					0.0775	0.217			7.76245	8474.03	2961.47	0.258971
7.77797	11135.4	712.007	0.0600981					7.7655	1799.18	4045.38	0.692161					0.1705	0.31			7.77797	6534.89	4926.11	0.429815
7.7935	11819.3	2035.05	0.146889					7.781	1969.61	3166.01	0.616481					0.062	0.248			7.7935	5760.43	4861.13	0.457666
7.80902	11094.1	803.304	0.0675192					7.7965	2038.62	4040.49	0.664651					0.0465	1.178			7.80902	7402.47	4879.82	0.397306
7.82455	10992.9	1808.36	0.141265					7.812	1929.02	3599.25	0.651063					0.155	0.2635			7.82455	7588.41	4976.13	0.396046
7.84007	11145.6	2556.73	0.186591					7.8275	1904.28	4643.34	0.709165					0.0465	0.093			7.84007	8558.47	4652.91	0.35219
7.8556	10783.3	1717.12	0.137365					7.843	1644.25	3185.95	0.65959					0.1705	0.2945			7.8556	11184.1	3268.69	0.226163
7.87112	11486.8	1650.52	0.125636					7.8585	2838.69	4240.11	0.598987					0.0465	0.465			7.87112	9133.03	4324.72	0.321355
7.88665	12095.2	1847.35	0.132497					7.874	1221.91	4116.58	0.771113					0.1085	0.062			7.88665	9388.12	4308.19	0.314551
7.90217	10466.1	1475.71	0.123575					7.8895	2394.99	3986.75	0.624712					0.2325	0.372			7.90217	8685.55	4187.29	0.325281
7.9177	10093.1	1210.1	0.107058					7.905	1498.25	4005.51	0.727776					0.124	1.395			7.9177	8557.35	3937.79	0.315146
7.93322	11497	1160.71	0.0916997					7.9205	2016.43	4072.57	0.668841					0.248	0.0775			7.93322	9795.68	3574.42	0.267344
7.94875	11926.8	423.382	0.0342814					7.936	2359.95	5213.57	0.688395					0.186	0.279			7.94875	9883.16	3555.47	0.264571
7.96427	10879.5	1903.47	0.148907					7.9515	1904.68	4348.74	0.695417					0.062	0.5115			7.96427	10485.5	4480.72	0.299388
7.9798	11028.4	1885.4	0.145998					7.967	1712.92	4024.4	0.701443					0.0775	0.1705			7.9798	9767.67	3733.74	0.276544
7.99532	11827.3	1239.1	0.0948306					7.9825	1920.7	3196.41	0.624651					0.062	0.1395			7.99532	8695.41	5087.09	0.369098
8.01085	11582.3	874.778	0.0702232					7.998	1649.1	5066.68	0.754444					0.0465	1.4725			8.01085	9194.07	3460.77	0.273474
8.02637	11469.8	1649.71	0.125745					8.0135	2004.77	3657.15	0.64592					0.093	0.744			8.02637	8487.4	3828.7	0.31087
8.0419	13001.8	1675.88	0.114179					8.029	2592.42	2881.76	0.526427					0.062	0.5735			8.0419	7613.87	4056.85	0.347609
8.05742	9866.27	95.1616	0.00955301					8.0445	1575.72	3644.02	0.698123					0.0775	0.2635			8.05742	9256.28	2976.79	0.243339
8.07295	11158.6	421.179	0.0363719					8.06	2206.61	4972.06	0.692615					0.062	1.6275			8.07295	9167.4	3250.59	0.261764
8.08847	11662.6	1964.63	0.14417					8.0755	2936.18	4880.12	0.624352					0.0465	0.5115			8.08847	9023.7	4283.74	0.321906
8.104	12503.6	1712.88	0.120486					8.091	2201.12	4918.69	0.690846					0.124	0.403			8.104	9099.93	4283.38	0.320054
8.11952	11397.2	1117.48	0.0892929					8.1065	1574.3	3479.95	0.68852					0.558	0.3875			8.11952	9501.12	3992.67	0.295889
8.13505	12771.3	1486.82	0.104279					8.122	1742.94	4874.05	0.736596					0.0465	1.5035			8.13505	8898.73	5103.1	0.364459
8.15057	11771.6	1446.53	0.109435					8.1375	2304.13	3487.94	0.602193					0.0465	0.5735			8.15057	9008.34	4713.67	0.343512
8.1661	12061.9	602.856	0.0476012					8.153	1652.2	3534.51	0.681455					0.062	0.5115			8.1661	8155.02	5140.54	0.386636
8.18162	12605	617.461	0.046698					8.1685	2086.37	4785.53	0.696391					0.0465	6.014			8.18162	10243.8	3824.74	0.271864
8.19715	12420.9	1808.41	0.12709					8.184	1871.05	4873.12	0.722568					0.0465	0.341			8.19715	10367.4	3551.96	0.25518
8.21267	10186.9	1186.96	0.104359					8.1995	1875.69	3961.23	0.67865					0.0775	2.604			8.21267	8653.12	3658.99	0.297187
8.2282	12550.4	1031.63	0.0759556					8.215	1422.66	4532.36	0.761099					0.1085	0.5425			8.2282	10495	3262.54	0.237145
8.24372	10427.1	1365.93	0.115825					8.2305	1628.61	3523.19	0.683876					0.0465	1.767			8.24372	8816.43	3146.97	0.26305
8.25925	11552.6	1037.93	0.0824378					8.246	1764.76	4472.34	0.717055					0.0775	0.837			8.25925	10006.3	4629.37	0.316307
8.27477	11051.2	1338.77	0.108052					8.2615	2392.7	4487.71	0.652245					0.0465	1.643			8.27477	8209.65	4528.46	0.355505
8.2903	13342.4	2213.79	0.142309					8.277	1707.39	4171.53	0.709575					0.372	1.4725			8.2903	8709.92	3908.84	0.309764
8.30582	11611.5	729.783	0.0591332					8.2925	2121.47	4224.34	0.665689					0.062	1.1625			8.30582	7300.08	4203.43	0.365404
8.32135	10784.3	924.387	0.0789486					8.308	1832.05	4280.85	0.700298					0.279	3.6735			8.32135	7960.81	4321.47	0.351846
8.33687	11387.4	1276.69	0.100812					8.3235	1886.47	3209.04	0.629778					0.155	0.62			8.33687	9533.24	4225.85	0.307132
8.3524	13253.4	1607.06	0.108143					8.339	1965.9	3954.11	0.667922					0.062	0.186			8.3524	10404.6	4075.6	0.28146
8.36792	10657.6	1798.8	0.144407					8.3545	2031.91	3076.36	0.602231					0.093	1.829			8.36792	10044.3	4663.43	0.317074
8.38345	12078.3	1683.1	0.122306					8.37	2058.3	3839.64	0.651014					0.5425	0.93			8.38345	9849.74	4075.76	0.292683
8.39897	9354.94	1122.33	0.10712					8.3855	2446.08	4482.94	0.64698					0.155	3.441			8.39897	8196.77	3112.86	0.27524
8.4145	9797.41	1402.01	0.125186					8.401	1896.36	4071.66	0.682246					0.0465	1.116			8.4145	9809.6	4071.45	0.29331
8.43002	11515	884.576	0.0713394					8.4165	2878.51	2924.63	0.503974					0.062	0.93			8.43002	9364.93	4131.28	0.306107
8.44555	13002.2	1464.86	0.101255					8.432	1977.97	3553.65	0.642425					0.0775	0.062			8.44555	9211.93	3052.14	0.248868
8.46107	12534.1	2256.28	0.15255					8.4475	3048.17	3712.51	0.549133					0.0465	1.767			8.46107	10029.9	4158.64	0.293098
8.4766	11997.8	784.251	0.0613556					8.463	2191.33	3456.06	0.611974					0.093	2.945			8.4766	10033.5	3911.14	0.280475
8.49212	10940.8	1543.87	0.123661					8.4785	1112.66	4462.59	0.800429					0.093	0.899			8.49212	10094.8	3617.05	0.26379
8.50765	11392	1099.99	0.0880558					8.494	1951.6	4857.47	0.713382					0.186	2.0925			8.50765	7866.58	4242.17	0.350339
8.52317	12443.7	2086.61	0.143604					8.5095	2510.51	3880.81	0.6072					0.527	5.5645			8.52317	7969.28	5395.14	0.403694
8.53869	12207.3	1197.16	0.0893106					8.525	1451.92	3796.07	0.723337					0.0775	1.8755			8.53869	8815.49	6227.39	0.413976
8.55422	10808.1	933.182	0.0794784					8.5405	1497.02	3808.08	0.717816					0.124	2.108			8.55422	9390.21	5333.44	0.362236
8.56974	11599	1869.01	0.138774					8.556	1823.4	4258.31	0.700183					0.2015	0.279			8.56974	10708.6	3581.46	0.250626
8.58527	11347.4	1566.28	0.121288					8.5715	3597.23	2927.82	0.448705					0.0465	6.8975			8.58527	9233.08	4758.47	0.340096
8.60079	11510	1267.11	0.0991703					8.587	2537.81	4525.63	0.640712					0.124	0.434			8.60079	11544.8	4211.56	0.267292
8.61632	11811.8	1572.59	0.117494					8.6025	2114.99	4088.51	0.659065					0.0775	0.8525			8.61632	8435.82	3541.07	0.295659
8.63184	11773.7	1426.52	0.108068					8.618	2962.04	2756.99	0.482073					0.217	0.775			8.63184	8852.72	3690.61	0.294229
8.64737	10641.7	931.372	0.0804776					8.6335	2084.55	4379.46	0.677514					0.279	1.581			8.64737	8955.85	3873.25	0.301911
8.66289	10188.4	1919.62	0.158542					8.649	1688.81	4208.42	0.713627					0.124	1.9995			8.66289	9993.84	4066.71	0.289228
8.67842	10386.8	889.794	0.078906					8.6645	2678.37	3782.42	0.585443					0.0775	1.457			8.67842	9279.68	3676.64	0.283772
8.69394	12875	692.559	0.051045					8.68	1569.96	3519.54	0.69153					0.1085	0.2635			8.69394	9612.1	3821.11	0.284453
8.70947	12569.7	2392.45	0.159899					8.6955	1719.22	4498.17	0.723482					0.1085	0.4805			8.70947	9391.28	3746.44	0.285167
8.72499	11211.1	1647.45	0.128121					8.711	1888.94	3681.41	0.660894					0.1085	4.743			8.72499	10347.7	3504.17	0.252975
8.74052	10272.5	1171.21	0.102345					8.7265	1041.52	4724.55	0.819371					0.0465	0.3255			8.74052	9777.24	3910.71	0.285705
8.75604	11382.2	1891.37	0.142491					8.742	4888.52	3141.08	0.391188					0.0465	7.9515			8.75604	10016.3	3501.41	0.259023
8.77157	12715.3	1299.48	0.0927225					8.7575	5279.3	3380.05	0.390335					0.093	4.6965			8.77157	9592.76	2770.96	0.22412
8.78709	11423.2	2183.76	0.160488					8.773	1791.97	4005.78	0.69092					0.0465	1.1005			8.78709	10898.3	4010.47	0.269
8.80262	11219.3	1148.04	0.0928282					8.7885	1860.92	3275.81	0.637723					0.0465	0.527			8.80262	10353.3	3259.23	0.239429
8.81814	11202.6	2054.35	0.154964					8.804	1429.47	3481.91	0.708947					0.0775	0.4185			8.81814	10129.8	3084.44	0.233417
8.83367	12028.7	722.282	0.0566451					8.8195	2034.81	3972.11	0.661255					0.0465	0.8525			8.83367	9296.65	3140.66	0.252519
8.84919	11318	1454.49	0.113877					8.835	1721.12	3573.42	0.674925					0.2635	0.589			8.84919	9967.58	3969.74	0.284828
8.86472	13280.4	1772.65	0.11776					8.8505	1615.98	3890.81	0.706548					0.062	0.868			8.86472	10428.1	3813.71	0.267783
8.88024	10514.4	1428.65	0.119622					8.866	2712.71	3695.94	0.576711					0.0775	0.527			8.88024	9341.15	3829.89	0.290781
8.89577	11512.4	1217.74	0.0956582					8.8815	1574.3	4007.65	0.717966					0.093	0.2635			8.89577	8817.34	2983.85	0.252843
8.91129	10526.8	1025.46	0.0887669					8.897	2231.79	4325.21	0.659632					0.093	0.0465			8.91129	9633.52	4665.91	0.3263
8.92682	11925.6	1175.08	0.089696					8.9125	2309.04	4539.16	0.662825					0.0465	3.41			8.92682	8174.65	4734.49	0.366755
8.94234	10931	1740.22	0.137337					8.928	1628.94	4085.87	0.714962					0.062	5.0995			8.94234	9750.51	2574.62	0.208892
8.95787	13538.6	1091.62	0.0746143					8.9435	2722.8	4902.41	0.642921					0.1705	1.922			8.95787	10135.9	4643.17	0.314171
8.97339	11557.7	1717.42	0.129371					8.959	1557.89	3566.12	0.695963					0.155	0.4495			8.97339	10376.7	4139.8	0.285179
8.98892	12336.3	1604.17	0.115073					8.9745	1361.3	4398.1	0.763638					0.1705	1.736			8.98892	7800.71	3586.53	0.31496
9.00444	13555.3	1759.19	0.114871					8.99	2026.17	3378.06	0.625077					0.2015	0.465			9.00444	9615.75	4630.78	0.325046
9.01997	12151.8	1711.35	0.123446					9.0055	617.337	4047.1	0.86765					0.1395	0.775			9.01997	9286.25	3486	0.272936
9.03549	11915.7	2124.84	0.151336					9.021	2415.82	4121.02	0.63043					0.062	0.186			9.03549	9606.15	3910	0.289284
9.05102	12233.7	1299.89	0.0960493					9.0365	1171.1	4712.71	0.800962					0.1395	1.2245			9.05102	6227.59	3846.05	0.381794
9.06654	11874.2	1369.03	0.103376					9.052	2834.39	3299.66	0.537925					0.0465	0.651			9.06654	8925.87	4125.16	0.316079
9.08207	11203.9	2158.49	0.161535					9.0675	2562.63	3100.69	0.547504					0.3255	0.5115			9.08207	8388.69	3673.9	0.30457
9.09759	11591	2040.92	0.149716					9.083	1184.4	3928.87	0.768367					0.496	1.333			9.09759	11100.3	2014.08	0.153578
9.11312	13597.5	1641.17	0.107698					9.0985	2667.5	2630.45	0.496503					0.0465	0.5735			9.11312	11703.9	2300.78	0.164287
9.12864	13044.1	492.199	0.0363614					9.114	1918.6	4283.95	0.690676					0.093	1.798			9.12864	10275	3315.83	0.243976
9.14417	11033.7	1084.44	0.0894889					9.1295	1470.15	3906.96	0.726591					0.0775	3.8285			9.14417	7943.22	3766	0.321627
9.15969	11569	999.5	0.0795244					9.145	1679.95	3507.74	0.676166					0.0465	1.953			9.15969	10010.1	3603.49	0.264699
9.17522	12159	1255.49	0.0935919					9.1605	1709.54	3685.33	0.683117					0.155	0.279			9.17522	9445.66	3644.23	0.2784
9.19074	13221.5	1453.01	0.0990162					9.176	2234.43	4255.7	0.655719					0.0775	0.558			9.19074	9707.1	3759.02	0.279147
9.20627	13707.2	1237.9	0.0828296					9.1915	1773.91	4442.47	0.714639					0.124	4.991			9.20627	9590.41	3425.96	0.263204
9.22179	9892.9	1433.77	0.126583					9.207	2201.82	3401.47	0.607049					0.0775	0.6665			9.22179	10074.9	2481.6	0.197635
9.23732	11593	1606.31	0.121696					9.2225	1562.76	4047.49	0.721445					0.186	2.2785			9.23732	10003.9	3366.1	0.251766
9.25284	10368.7	1373.79	0.116993					9.238	1233.06	3764.58	0.753272					0.186	0.558			9.25284	8877.14	3084.68	0.257877
9.26837	12839.7	898.124	0.065376					9.2535	1795.75	4035.31	0.692037					0.0775	0.5735			9.26837	9518.71	3274.69	0.255967
9.28389	12788.3	1494.25	0.104621					9.269	1856.53	3931.96	0.679272					0.217	0.4185			9.28389	10075.9	3654.89	0.266182
9.29942	12707.8	1609.81	0.112435					9.2845	2600.34	4356.51	0.626219					0.124	0.1085			9.29942	8682.01	3700	0.29882
9.31494	13926.7	1761.62	0.112289					9.3	1987.64	3978.58	0.666851					0.1085	1.1315			9.31494	8881.07	3986.43	0.309806
9.33046	11942.6	1558.28	0.115421					9.3155	1635.59	4254.7	0.722324					0.0775	0.403			9.33046	11976	3207.34	0.21124
9.34599	9200.48	1231.84	0.11808					9.331	2377.84	3354.38	0.58518					0.0465	0.093			9.34599	10344.5	3362.4	0.245308
9.36151	11734.3	1459.16	0.110597					9.3465	1595.05	3642.89	0.695481					0.062	0.4495			9.36151	9428.03	3613.82	0.277094
9.37704	13363.3	2084.73	0.134951					9.362	1831.19	3533.57	0.658663					0.248	0.5425			9.37704	9123.88	3366.85	0.269548
9.39256	11537.2	1897.57	0.141243					9.3775	2208.48	4250.03	0.658052					0.0775	0.062			9.39256	9471.74	3190.02	0.251941
9.40809	12312	1916.32	0.134683					9.393	1773.46	4039.72	0.694924					0.0465	0.434			9.40809	9361.72	3321.85	0.261902
9.42361	11514.8	1925.13	0.14324					9.4085	1343.94	4650.25	0.775792					0.093	0.558			9.42361	8928.54	2756.78	0.235918
9.43914	11384.1	1779.96	0.135214					9.424	1964.04	4274.59	0.685181					0.1085	0.186			9.43914	10006.3	3371.43	0.252018
9.45466	13294.3	1570.41	0.105646					9.4395	2034.23	3779.76	0.650114					0.1085	0.6975			9.45466	9470.08	3850.62	0.289071
9.47019	13736.8	1846.38	0.118485					9.455	1917.74	4050.07	0.678652					0.1705	0.2945			9.47019	9434.6	4576.73	0.326645
9.48571	11960.2	1593.6	0.117576					9.4705	2335.48	3455.75	0.596721					0.465	0.062			9.48571	7950.28	3668.67	0.315749
9.50124	11382.3	1362.49	0.106906					9.486	2112.73	4141.4	0.662187					0.1395	0.992			9.50124	8567.55	4009.23	0.31878
9.51676	12849.8	604.871	0.044956					9.5015	805.246	4057.88	0.834418					0.2325	1.643			9.51676	9096.05	3117.18	0.25523
9.53229	12845.9	1676.81	0.115461					9.517	1507.64	2943.8	0.661314					0.217	0.8215			9.53229	8626.87	3209.7	0.271168
9.54781	10014.6	1127.32	0.101179					9.5325	2233.07	4061.27	0.645226					0.186	0.248			9.54781	8541.07	5027.42	0.370522
9.56334	11978.4	1572.94	0.116072					9.548	1748.29	4484.86	0.719517					0.0775	0.248			9.56334	8555.3	4020.56	0.319704
9.57886	10854	1353.55	0.110878					9.5635	2319.16	4921.63	0.679709					0.062	0.5735			9.57886	9282.28	4087.34	0.305719
9.59439	9874.41	1700.7	0.146927					9.579	1653.99	4645.34	0.737434					0.2015	1.1625			9.59439	8827.79	3234.48	0.268148
9.60991	11436.1	1606.27	0.123158					9.5945	2653.68	4672.23	0.637768					0.1395	0.4185			9.60991	10055.7	2671.12	0.209881
9.62544	10357.1	1531.85	0.128847					9.61	2163.76	3919.06	0.644284					0.093	0.341			9.62544	8897.07	4022.43	0.311345
9.64096	12205.6	1531.62	0.111494					9.6255	2550.15	3612.52	0.586194					0.1395	4.557			9.64096	8713.15	3717.72	0.299072
9.65649	13485.1	1250.11	0.084838					9.641	2830.72	4512.46	0.614511					0.0465	0.4185			9.65649	10261.8	4139.2	0.287424
9.67201	11516.2	2246.22	0.163214					9.6565	2132.36	3957.1	0.649827					0.062	2.883			9.67201	9787.31	2530.91	0.205461
9.68754	11959.8	2123.7	0.150793					9.672	2484.17	4358.35	0.636951					0.0465	3.131			9.68754	8754.76	3356.8	0.277157
9.70306	12203.1	747.785	0.05774					9.6875	4051.44	3004.1	0.425778					0.0465	0.124			9.70306	8859.63	2692.36	0.233065
9.71859	10230.4	338.394	0.0320181					9.703	1876.01	3532.61	0.653144					0.093	2.8675			9.71859	9819.86	4034.57	0.291212
9.73411	12077.9	1232.61	0.0926043					9.7185	1627.66	3478	0.681205					0.0465	6.262			9.73411	9220.68	3458.38	0.272763
9.74964	12894.9	912.273	0.0660726					9.734	1979.51	3226.56	0.619768					0.1085	0.899			9.74964	8750.46	3238.18	0.270104
9.76516	12122.5	1204.93	0.0904102					9.7495	1208.12	3783.48	0.757969					0.1705	0.7905			9.76516	10238.4	3921.3	0.276934
9.78069	11678.7	1383.99	0.10595					9.765	2174.61	4453.4	0.671906					0.2015	0.651			9.78069	8648.09	3322.31	0.277544
9.79621	10512.8	754.861	0.0669934					9.7805	1842.31	3567.58	0.659455					0.1085	0.2325			9.79621	9331.54	3458.47	0.270404
9.81174	11056.4	641.253	0.0548188					9.796	1263.58	2402.15	0.655299					0.2325	0.6355			9.81174	9646.23	3246.9	0.251832
9.82726	11557	1977.97	0.146138					9.8115	1510.72	2964.56	0.66243					0.062	0.0465			9.82726	9414.82	3779.16	0.286431
9.84279	12514.6	1989.11	0.137144					9.827	1247.43	3437.58	0.73374					0.124	0.3875			9.84279	9712.73	3969.81	0.290137
9.85831	11670.3	2007.28	0.146756					9.8425	1217.08	3035.59	0.713808					0.0775	0.496			9.85831	10076.3	3565.35	0.261359
9.87384	13262.7	1608.26	0.108147					9.858	2794.6	3277.02	0.539728					0.0775	0.2325			9.87384	9309.53	3647.52	0.281509
9.88936	13713.4	2005.33	0.127576					9.8735	4123.14	3639.34	0.468837					0.155	0.6665			9.88936	8544.7	3157.93	0.269848
9.90489	13295.2	1381.22	0.0941114					9.889	2291.17	3936.71	0.632111					0.186	2.5265			9.90489	8825.11	3359.86	0.275738
9.92041	13829.6	546.857	0.0380385					9.9045	2656.86	3706.07	0.582447					0.062	0.186			9.92041	8897.24	3372.73	0.274877
9.93594	11673.7	1597.03	0.120343					9.92	2025.98	3022.76	0.598716					0.093	0.062			9.93594	9229.99	3070.44	0.249621
9.95146	11426.7	1622.59	0.124344					9.9355	1329.02	3869.75	0.744358					0.0775	0.1395			9.95146	9765.96	3545.82	0.266367
9.96699	11118.2	1632.33	0.128021					9.951	3014.39	3667.96	0.548903					0.9455	1.1005			9.96699	10014.5	3098.73	0.236305
9.98251	12613.5	1025.64	0.0751982					9.9665	1572.24	2712.43	0.633054					0.31	0.5425			9.98251	9348.47	3173.73	0.253448
9.99804	11697.8	1268.94	0.0978618					9.982	1337.27	3257.92	0.708985					0.3255	1.2865			9.99804	9215.95	3546.52	0.277887
10.0136	12374.2	1990.24	0.138554					9.9975	1459.31	4378.27	0.750015					0.713	0.403			10.0136	10582.8	3317.83	0.238681
10.0291	13393.1	577.052	0.041306					10.013	1163.64	4059.65	0.777221					0.1085	2.263			10.0291	9791.09	3054.58	0.237791
10.0446	10843.5	1095.07	0.0917256					10.0285	1509.36	2875.13	0.65575					0.124	3.8905			10.0446	9659.04	3056.61	0.240382
10.0601	11743.1	2030.18	0.1474					10.044	1786.43	3184.16	0.6406					0.093	0.9455			10.0601	10376.2	3545.14	0.254656
10.0757	11427.9	1341.22	0.105036					10.0595	1324.34	3409.08	0.720214					0.0465	0.341			10.0757	8123.01	2679.72	0.248059
10.0912	10978.2	1980.64	0.152841					10.075	995.273	3958.94	0.799106					0.806	2.914			10.0912	10030.7	3043.53	0.232789
10.1067	10810.1	1763.11	0.140228					10.0905	1317.03	3721.63	0.738614					0.0465	2.9605			10.1067	10349.9	3963.82	0.276925
10.1222	10836.6	1492.38	0.121047					10.106	2114.89	3148.65	0.598199					0.0775	8.308			10.1222	8984.76	2760.67	0.235042
10.1378	11914.2	1693.92	0.124479					10.1215	2221.81	2747.63	0.552905					0.0465	7.719			10.1378	10219.3	3558.84	0.258296
10.1533	13279.2	1514.2	0.102357					10.137	2011.12	2612.01	0.564987					0.1395	1.178			10.1533	8662.86	3781.6	0.303878
10.1688	11374	906.566	0.0738212					10.1525	1995.89	4181.88	0.676924					0.1395	0.155			10.1688	9094.26	3798.42	0.294618
10.1843	12176.5	135.1	0.0109734					10.168	1628.22	3190.68	0.662118					0.093	5.6885			10.1843	8613.52	2590.54	0.231215
10.1999	11811.7	1308.56	0.099736					10.1835	1526.39	3659.13	0.705644					0.0775	0.775			10.1999	8752.52	3409.71	0.280352
10.2154	11542.9	2408.38	0.172628					10.199	1970.55	3800.23	0.658529					0.0465	1.1935			10.2154	7953.22	4266.55	0.349152
10.2309	12352.1	385.73	0.0302821					10.2145	2242.36	2938.68	0.567198					0.0465	1.643			10.2309	10172.9	4208.55	0.292638
10.2464	9763.65	1453.77	0.1296					10.23	2398.85	2762.12	0.535194					0.0465	4.123			10.2464	9567.3	3155.23	0.248003
10.262	12211.5	909.919	0.069346					10.2455	1777.07	4316.02	0.708347					0.062	0.6045			10.262	10042.8	3638.23	0.265932
10.2775	12323.4	1165.74	0.0864207					10.261	2748.1	3514.91	0.561217					0.0465	2.387			10.2775	9026.58	2905.78	0.243521
10.293	11723.7	1916.42	0.140499					10.2765	1739.16	3353.35	0.658486					0.0465	1.3795			10.293	9255.21	2296.96	0.198834
10.3085	13682.8	1927.57	0.12348					10.292	1733.49	3425.83	0.664008					0.062	1.0385			10.3085	10052.9	3713.43	0.269747
10.3241	11595.7	1527.59	0.116403					10.3075	1793.87	3541.98	0.663808					0.062	0.9145			10.3241	8623.1	3461.06	0.286413
10.3396	12040.2	2333.07	0.16232					10.323	854.729	4176.43	0.830113					0.0775	1.612			10.3396	9316	3228.55	0.257366
10.3551	10596.1	908.58	0.0789752					10.3385	2280.1	4103.13	0.642798					0.0465	2.046			10.3551	10356.2	3372.89	0.245675
10.3706	10806.6	1189.59	0.0991642					10.354	1918.66	3069.7	0.615372					0.0775	0.279			10.3706	9456.19	3148.61	0.249795
10.3862	12732.7	1206.36	0.0865455					10.3695	1895.58	4093.51	0.683494					0.0465	0.837			10.3862	9060.13	2931.57	0.244466
10.4017	12935.1	1817.78	0.123215					10.385	1217.9	2978.4	0.709768					0.062	1.4725			10.4017	8409.05	3290.23	0.281233
10.4172	10964.8	820.559	0.069625					10.4005	1025.95	4215.16	0.804249					0.0465	4.0455			10.4172	9995.74	3276.39	0.246862
10.4327	13653.9	954.667	0.06535					10.416	1420.55	3713.15	0.72329					0.0465	1.5965			10.4327	8863.31	3636.75	0.290939
10.4483	11620.8	2667.78	0.186708					10.4315	2384.56	3534.29	0.597125					0.217	2.697			10.4483	9769.61	3381.49	0.257126
10.4638	11066.8	1836.97	0.14236					10.447	1894.74	4397.3	0.698867					0.0775	0.155			10.4638	9958.46	4464.98	0.309564
10.4793	12221.4	843.821	0.0645853					10.4625	1455.96	3600.1	0.712036					0.186	0.434			10.4793	10306.9	2982.55	0.224431
10.4948	9831.61	1218.84	0.110298					10.478	1945.75	3420.46	0.637407					0.062	2.1235			10.4948	9270.86	4156.72	0.309566
10.5104	9882.53	1278.85	0.114578					10.4935	2046.73	2854.6	0.582414					0.062	4.96			10.5104	8529.65	3852.17	0.311115
10.5259	11758.7	1554.31	0.116751					10.509	930.003	4521.59	0.829407					0.124	4.836			10.5259	8715.43	3216.43	0.269567
10.5414	11863.2	943.757	0.073691					10.5245	587.485	3447.62	0.854407					0.062	2.0305			10.5414	9804.33	3509.71	0.26361
10.5569	10393.8	571.967	0.0521592					10.54	1655.52	3264.17	0.663492					0.1395	2.821			10.5569	8792.77	3591.85	0.290025
10.5725	12064.1	2207.17	0.154658					10.5555	2981.08	3607.62	0.547547					0.0465	1.395			10.5725	9685.59	3791.63	0.281336
10.588	10266.3	2153.04	0.173362					10.571	2475.5	3617.43	0.59371					0.186	1.488			10.588	8764.71	3256.28	0.270883
10.6035	12705.3	1641.89	0.11444					10.5865	2291.05	2674.25	0.538588					0.0465	0.093			10.6035	7943.5	3737.61	0.319971
10.619	11560.7	1400.24	0.108036					10.602	2522.13	3568.71	0.585914					0.124	0.775			10.619	9589.62	2818.42	0.227145
10.6346	11018.6	1046.43	0.0867326					10.6175	4262.57	2253.68	0.345856					0.093	2.6195			10.6346	9494.17	5399.49	0.362536
10.6501	12294.6	1478.03	0.107316					10.633	5968.69	1825.92	0.234255					0.062	1.612			10.6501	9056.38	3716.97	0.290994
10.6656	13176.7	1486	0.101345					10.6485	8186.39	1898.05	0.188216					0.0465	1.023			10.6656	9693.96	3188.55	0.24751
10.6811	12537.2	1105.15	0.0810087					10.664	6582.6	590.005	0.0822582					0.093	0.3565			10.6811	8995.75	2476.85	0.215893
10.6967	12082.4	1378.97	0.102439					10.6795	6697.91	602.424	0.08252					0.2325	0.0465			10.6967	8912.03	5259.31	0.371123
10.7122	12572.7	1531.71	0.108598					10.695	6510.79	1077.68	0.142015					0.0465	1.4415			10.7122	8877.82	3110.2	0.259442
10.7277	13396.9	1378.58	0.0933022					10.7105	5923.15	1375.81	0.188494					0.0465	2.356			10.7277	10525.2	3784.23	0.264457
10.7432	11496.7	1088.72	0.0865066					10.726	7879.7	1708.17	0.17816					0.093	5.0065			10.7432	9486.71	3903.28	0.291507
10.7588	12216.7	1343.79	0.099096					10.7415	5153.52	1165.97	0.184504					0.1705	3.317			10.7588	7782.1	3003.46	0.27847
10.7743	10112.1	1787.32	0.150203					10.757	6347.45	1255.16	0.165096					0.062	0.2635			10.7743	9098.11	3340.63	0.268566
10.7898	11142.4	2122.43	0.160004					10.7725	7060.25	800.621	0.101849					0.0775	0.5115			10.7898	10124	2959.46	0.226198
10.8053	10550.9	1732.44	0.14104					10.788	7016.33	1388.88	0.165241					0.124	0.651			10.8053	9348.84	2938.77	0.239165
10.8209	11136.8	1405.85	0.112086					10.8035	5084.17	2047.52	0.287101					0.0465	0.8215			10.8209	8502.04	4279.55	0.334821
10.8364	12247.8	1166.18	0.086938					10.819	7822.56	1131.62	0.126379					0.0465	0.5425			10.8364	8054.94	2936.22	0.267144
10.8519	11865.8	1517.35	0.113378					10.8345	8167.26	1507.87	0.15585					0.155	0.2635			10.8519	9398.14	2788.13	0.228792
10.8674	11989.5	1118.05	0.0852981					10.85	6780.26	1561.96	0.187236					0.5115	0.8835			10.8674	9001.15	3449.54	0.277056
10.883	10707	1747.39	0.140303					10.8655	6056.57	1233.2	0.169169					0.1395	2.17			10.883	9472.97	3614.21	0.276164
10.8985	10200	883.19	0.0796873					10.881	4499.04	1587.74	0.26085					0.0465	0.6355			10.8985	8372.06	4675.43	0.358339
10.914	11507.3	1413.01	0.109363					10.8965	5924.82	2843.22	0.324271					0.062	1.9065			10.914	7169.95	3439.59	0.324198
10.9295	12228	1540.65	0.111895					10.912	4969.87	3464.48	0.410758					0.062	1.6895			10.9295	3662.03	6738.93	0.647914
10.9451	12995.1	1423.12	0.0987029					10.9275	1305.02	2752.05	0.678335					0.124	3.038			10.9451	8204.9	3404.06	0.293227
10.9606	12079.6	1400.66	0.103904					10.943	1632.51	4148.98	0.717632					0.0465	1.209			10.9606	8747	4666.63	0.347902
10.9761	12667.5	1339.97	0.0956615					10.9585	1840.47	4389.28	0.704568					0.062	0.6665			10.9761	6990.84	4235.53	0.377284
10.9916	11041.7	1152.38	0.0945036					10.974	1900	3549.64	0.651353					0.1085	0.589			10.9916	10099	3044.82	0.231654
11.0072	10555.5	1607.79	0.132183					10.9895	2167.1	4360.8	0.668025					0.0775	1.271			11.0072	8809.55	3657.56	0.293377
11.0227	12665.6	2254.98	0.151132					11.005	2278.46	3548.15	0.608956					0.0465	1.426			11.0227	9692.48	4803.61	0.331373
11.0382	11725	1022.27	0.0801951					11.0205	2060.27	3985.99	0.659249					0.0465	0.186			11.0382	9518.15	2355.51	0.198381
11.0537	12794	1446.67	0.101587					11.036	2108.13	4019.15	0.655943					0.062	0.372			11.0537	9671.04	3734.87	0.278599
11.0693	12110.6	1377.01	0.102094					11.0515	1660.09	4003.72	0.706896					0.0465	0.4805			11.0693	8041.46	2782.62	0.257077
11.0848	10805.3	436.066	0.0387914					11.067	1319.77	4034.97	0.753532					0.2945	0.403			11.0848	8969.24	3249.55	0.265947
11.1003	11824	1645.19	0.122145					11.0825	1702.83	3642.45	0.681433					0.0465	0.1085			11.1003	8333.36	4728.01	0.361984
11.1158	13957.6	1718.92	0.109649					11.098	2523.61	4391.4	0.635053					0.1705	2.1545			11.1158	10219	2458.86	0.19395
11.1314	10953.5	1554.12	0.124254					11.1135	1552.42	3058.59	0.663323					0.093	0.279			11.1314	8604.06	2962.98	0.256157
11.1469	13132	1684.76	0.113707					11.129	1373.94	3086.42	0.691967					0.062	3.3015			11.1469	10290.4	4489.38	0.303752
11.1624	11007	728.29	0.0620599					11.1445	1988.01	3586.4	0.643368					0.186	0.7285			11.1624	9550.5	4418.01	0.316283
11.1779	14189.9	1965.85	0.121681					11.16	2335.59	4723.36	0.66913					0.1085	0.217			11.1779	10637.7	3000.24	0.219992
11.1935	10802.6	2228.45	0.171011					11.1755	2255.28	3461.05	0.605467					0.0465	2.0615			11.1935	9179.21	3791.41	0.292308
11.209	11956.9	1228.87	0.0931971					11.191	1973.2	4329.97	0.686951					0.0775	6.758			11.209	8452.49	4463.31	0.34557
11.2245	11134.4	993.783	0.0819398					11.2065	1828.54	3723.22	0.670638					0.186	1.798			11.2245	7077.38	4810.61	0.404661
11.24	12236.7	1453.1	0.106145					11.222	2036.39	3739.96	0.647461					0.0465	1.7825			11.24	8609.83	2787.67	0.244586
11.2556	11318.1	1449.84	0.113553					11.2375	1762.24	3940.75	0.690997					0.0775	0.4185			11.2556	10446	2365.17	0.184618
11.2711	10141.7	1525.63	0.130761					11.253	1934.09	3453.96	0.641041					0.248	0.1395			11.2711	10076.8	3074.56	0.233783
11.2866	11663.4	884.977	0.0705251					11.2685	1348.97	3931.21	0.744523					0.0775	0.2945			11.2866	9338.79	2660.65	0.221731
11.3021	12382.6	1684.82	0.119768					11.284	1594.93	4169.1	0.723296					0.062	1.271			11.3021	9164.4	3355.58	0.268018
11.3177	11560.7	967.679	0.077239					11.2995	1502.56	4572.36	0.752662					0.062	1.1625			11.3177	9045.88	3254.38	0.264578
11.3332	10258.7	1308.25	0.113102					11.315	2425.9	3118.62	0.562469					0.093	1.24			11.3332	10418.8	3820.12	0.268287
11.3487	9778.37	754.147	0.0716017					11.3305	1946.36	4243.3	0.685546					0.496	0.124			11.3487	9587.12	3113.22	0.245129
11.3642	13012.6	1457.76	0.100741					11.346	1322.27	3570.57	0.729754					0.0465	4.4795			11.3642	9501.84	3124.61	0.247465
11.3798	11084.3	2341.16	0.174382					11.3615	1207.29	2705.09	0.691417					0.0775	2.1855			11.3798	9608.94	4148.63	0.301552
11.3953	12013.4	1373.8	0.102621					11.377	1590.96	4406.83	0.734742					0.062	0.465			11.3953	8776.13	3876.61	0.306385
11.4108	12082.6	1439.28	0.106441					11.3925	1729.74	4189.99	0.7078					0.186	0.744			11.4108	9093.54	3133.91	0.256302
11.4263	10654	1999.63	0.158028					11.408	2331.74	3360.69	0.590378					0.062	1.0075			11.4263	9109.7	3443.99	0.274341
11.4419	10162	1175.21	0.10366					11.4235	1862.01	4218.55	0.693776					0.1395	5.301			11.4419	6772.45	3943.93	0.368028
11.4574	11723.2	1264.57	0.0973662					11.439	2438.26	4418.57	0.644404					0.0465	3.627			11.4574	6951.07	3569.1	0.339263
11.4729	11702.3	1805.87	0.133687					11.4545	2295.86	3684.83	0.61612					0.0465	0.372			11.4729	9256.86	3538.8	0.276563
11.4884	13959.9	1390.81	0.0906019					11.47	1739.2	3394.48	0.661218					0.062	0.31			11.4884	8620.33	2914.31	0.252657
11.504	12877	1272.85	0.0899546					11.4855	2061.63	3706.71	0.642596					0.0775	0.6045			11.504	10883.9	4940.89	0.312225
11.5195	11493	969.023	0.0777582					11.501	2880.04	3282.09	0.532622					0.062	0.6975			11.5195	9149.63	4073.58	0.308063
11.535	10869.2	2131.63	0.16396					11.5165	2618.92	3635.52	0.58127					0.0465	0.651			11.535	8522.53	3436.74	0.28737
11.5505	12133.5	1282.52	0.0955964					11.532	1404.92	3506.95	0.713974					0.0465	0.713			11.5505	8651.21	3535.73	0.290125
11.5661	11623.3	1506.27	0.114723					11.5475	1766.56	5173.3	0.745447					0.0465	0.2015			11.5661	9259.93	3682.13	0.284509
11.5816	11096.5	1808.48	0.140139					11.563	2024.47	3971.85	0.662381					0.527	0.0775			11.5816	8244.31	3350.84	0.288986
11.5971	11511.4	1344.14	0.104557					11.5785	2390.32	3994.1	0.625601					0.2635	0.465			11.5971	9776.23	3204.73	0.246879
11.6126	10579.6	899.437	0.078355					11.594	2078.04	3465.28	0.625127					0.093	0.3565			11.6126	9668.87	3309.79	0.255018
11.6282	12519.6	2034.66	0.139799					11.6095	1168.5	2978.82	0.718252					0.155	0.496			11.6282	9040.9	4263.9	0.320478
11.6437	10858.2	1364.68	0.111649					11.625	2225.91	3001.53	0.574187					0.062	0.837			11.6437	8720.71	3900.35	0.309035
11.6592	12069	2424.12	0.16726					11.6405	2259.61	4020.94	0.64022					0.2015	0.2325			11.6592	9946.15	3579.89	0.264666
11.6747	11649.9	1240.7	0.0962484					11.656	3126.02	2916.14	0.482631					0.217	0.8215			11.6747	11128.6	3205.04	0.223602
11.6902	12818.2	1504.56	0.105046					11.6715	2623.9	4171.65	0.613879					0.2325	3.6735			11.6902	9441.45	3747.2	0.284123
11.7058	12050.8	673.899	0.0529599					11.687	2166.8	3679.72	0.629386					0.093	0.3565			11.7058	10257.2	3116.18	0.233014
11.7213	11770.9	2113.34	0.152212					11.7025	2343.05	4308.72	0.647755					0.4495	3.0535			11.7213	10372.9	4007.82	0.278693
11.7368	13719.5	1679.05	0.10904					11.718	1699.56	3375.09	0.665088					0.0465	2.7125			11.7368	9520.43	3382.14	0.262129
11.7523	11280.2	1199.12	0.0960885					11.7335	2064.46	3086.03	0.599172					0.093	0.279			11.7523	8898.93	4293.44	0.325449
11.7679	10605.9	1651.69	0.134748					11.749	2321.03	4333.73	0.651222					0.093	6.0605			11.7679	8897.77	3432.1	0.278357
11.7834	11463.7	1327.29	0.103767					11.7645	2192.77	3804.68	0.634383					0.093	1.4415			11.7834	9297.29	2952.9	0.24105
11.7989	11219.6	1636.52	0.127295					11.78	2588.86	4835.23	0.651289					0.0465	0.1085			11.7989	8890.84	3798.38	0.299339
11.8144	12424.1	1385.16	0.100307					11.7955	1500.59	4313.01	0.741883					0.0465	0.186			11.8144	9717.19	3558.49	0.268046
11.83	11981.7	1358.83	0.101857					11.811	2487.16	3646.44	0.594502					0.062	0.434			11.83	9121.75	4493.02	0.330011
11.8455	12721	1368.11	0.0971045					11.8265	1600.63	4318.24	0.729572					0.0465	0.248			11.8455	8928.08	5361.41	0.3752
11.861	9768.58	1524.07	0.134961					11.842	1918.02	4046.6	0.678434					0.0465	0.651			11.861	8729.69	3795.97	0.303056
11.8765	11357.4	470.172	0.0397522					11.8575	2407.07	4196.49	0.635489					0.0775	1.798			11.8765	8687.48	4250.13	0.32851
11.8921	13358.9	1535.13	0.10307					11.873	2270.51	2923.5	0.56286					0.0465	0.9455			11.8921	9906.04	3822.28	0.278423
11.9076	11662.4	1898.52	0.139999					11.8885	2150.3	3937.62	0.646792					0.124	0.7595			11.9076	8603.91	3233.91	0.273185
11.9231	12439.8	1124.87	0.0829266					11.904	2799.41	3856.52	0.579411					0.0775	0.3565			11.9231	10073.7	3682.1	0.267677
11.9386	12336.5	2009.77	0.140091					11.9195	2019.04	3844.99	0.655691					0.0465	0.434			11.9386	9227.77	4907.6	0.347186
11.9542	11824.9	1621.24	0.120573					11.935	3053.38	3465	0.531573					0.0465	0.8525			11.9542	10031.6	3440.82	0.255398
11.9697	11527	763.392	0.0621127					11.9505	2136.73	4070.32	0.655758					0.0775	0.0775			11.9697	8051.86	4248.52	0.345398
11.9852	12956.4	978.058	0.0701899					11.966	2205.02	3587.06	0.619304					0.124	0.1085			11.9852	8284.31	2848.7	0.255878
12.0007	12737.4	1400.02	0.0990294					11.9815	2694.35	3159.11	0.5397					0.0775	1.0695			12.0007	9734.78	3112.31	0.242258
12.0163	11808.5	864.593	0.0682229					11.997	2586.99	3255.78	0.557233					0.806	1.1315			12.0163	8543.79	2997.78	0.259737
12.0318	12649	1656.2	0.115776					12.0125	1769.96	3634.59	0.672506					0.0465	0.558			12.0318	8110.33	5224.05	0.391773
12.0473	13555.8	1561.12	0.10327					12.028	1589.08	3802.81	0.705284					0.0465	0.3255			12.0473	9828	3249.51	0.248481
12.0628	12838.7	1233.36	0.0876459					12.0435	1489.99	3003.98	0.668447					0.0465	1.457			12.0628	8183.73	4086.43	0.333038
12.0784	10122.2	1659.99	0.14089					12.059	2606.14	4321.31	0.623795					0.124	0.1395			12.0784	9350.26	3453.5	0.269726
12.0939	11905	1365.96	0.102929					12.0745	2200.52	3366.08	0.604692					0.0465	0.062			12.0939	9340.49	3508.78	0.273073
12.1094	12559.7	1634.92	0.115179					12.09	2343.92	3913.5	0.625417					0.186	0.5425			12.1094	8094.47	5024.55	0.382997
12.1249	11917.9	3310.07	0.217368					12.1055	2415.31	4308.3	0.640771					0.589	0.155			12.1249	8605.02	3949.29	0.314577
12.1405	12107.6	799.602	0.0619502					12.121	1888.29	4143.8	0.686959					0.0465	0.8835			12.1405	9127.47	3269.54	0.263736
12.156	12178.3	1430.5	0.105116					12.1365	1777.18	4131.27	0.699214					0.093	0.279			12.156	10453.8	5156.16	0.330311
12.1715	11535.7	985.913	0.0787371					12.152	1449.14	5307.24	0.785515					0.0465	0.1705			12.1715	10093.3	3861.08	0.276693
12.187	11769.4	2596.65	0.18075					12.1675	2111.35	5180.93	0.710468					0.155	0.372			12.187	9381.41	3565.12	0.275373
12.2026	12010.8	2056.09	0.146165					12.183	2165.93	4967.2	0.696357					0.1705	0.0775			12.2026	7581.74	4527.61	0.373894
12.2181	12042.9	1418.75	0.105392					12.1985	1501.66	4357.62	0.743712					0.2015	0.465			12.2181	9630.11	3970.82	0.291952
12.2336	12140.9	1123.09	0.0846725					12.214	865.672	3288.9	0.791634					0.0465	0.8215			12.2336	10015.4	3310.29	0.248414
12.2491	12484	1629.46	0.115454					12.2295	1534.57	4560.53	0.748229					0.2015	0.0775			12.2491	8467.59	3527.02	0.29405
12.2647	13946.7	1410.63	0.0918539					12.245	2384.94	4766.6	0.666513					0.093	1.1005			12.2647	9143.76	3710.08	0.288636
12.2802	10866.7	1628.05	0.130299					12.2605	2566.04	4166.09	0.618837					0.4805	0.2325			12.2802	10359.9	3556.72	0.255573
12.2957	13393.9	1278.85	0.0871585					12.276	2318.45	4883.27	0.67807					0.3255	0.093			12.2957	8477	4672.9	0.355356
12.3112	12837.4	1218.81	0.08671					12.2915	1926.22	3999.4	0.674934					0.4805	0.3875			12.3112	7749.43	3494.75	0.310805
12.3268	12317.1	1863.44	0.131408					12.307	1506.6	4073.67	0.730013					0.0465	0.155			12.3268	9222.3	4367.47	0.321379
12.3423	11685.2	795.504	0.0637388					12.3225	1546.38	3774.18	0.709358					0.155	0.093			12.3423	9106.49	3940.41	0.302019
12.3578	11424.7	1613.73	0.123767					12.338	1425.92	4479.5	0.75854					0.062	0.434			12.3578	7564.65	4131.49	0.353235
12.3733	11798.8	1487.6	0.111964					12.3535	2273.3	3371.93	0.597306					0.093	0.186			12.3733	11036.8	3225.41	0.226151
12.3889	13263.3	645.846	0.0464333					12.369	2413.51	3743.94	0.608034					0.062	0.4495			12.3889	8124.02	3959.99	0.327705
12.4044	12382.4	1896.85	0.13284					12.3845	2447.65	3998.84	0.620313					0.0775	0.5425			12.4044	10844	3482.61	0.243086
12.4199	11899.3	1152.89	0.0883293					12.4	2716.8	3933.61	0.591483					0.0465	0.0465			12.4199	9001.27	5216.33	0.366893
12.4354	12527.3	649.8	0.0493128					12.4155	1500	3312.09	0.688285					0.1085	0.62			12.4354	9577.79	3141.83	0.247007
12.451	12425.8	1900.75	0.132673					12.431	3578.03	2534.42	0.414632					0.062	0.1085			12.451	10226.5	2814.62	0.215827
12.4665	11395.2	1894.88	0.142579					12.4465	1232.01	3263.36	0.725938					0.0465	0.2325			12.4665	7771.7	3564.66	0.314445
12.482	12141.2	2005.85	0.141786					12.462	1621.71	5011.65	0.755522					0.062	7.8585			12.482	8050.38	4769.88	0.372058
12.4975	12043.6	989.924	0.0759523					12.4775	1673.57	3785.6	0.693439					0.062	1.3795			12.4975	8546.84	4051.34	0.321582
12.5131	13068	1281.81	0.0893259					12.493	2039.7	3620.91	0.639668					0.0465	3.565			12.5131	8784.97	4397.92	0.333608
12.5286	12808.4	1928.72	0.130875					12.5085	1875.65	3028.39	0.61753					0.062	0.868			12.5286	8263.18	3719.55	0.310409
12.5441	13344.2	1439.54	0.0973734					12.524	1320.63	3272.77	0.712494					0.093	0.341			12.5441	9486.33	4334.86	0.313639
12.5596	11150.6	1348.71	0.107902					12.5395	2521.25	3125.4	0.553497					0.0775	0.4805			12.5596	9126.78	3615.18	0.283723
12.5752	11575.3	2809.35	0.195302					12.555	1796.09	3438.57	0.656885					0.1705	2.5575			12.5752	8759.44	4389.14	0.333811
12.5907	13410.2	2679.56	0.166538					12.5705	2807.38	2994.96	0.516164					0.0465	0.0775			12.5907	9481.22	3183.34	0.251358
12.6062	12874.8	1484.47	0.10338					12.586	1174.69	4391.24	0.788949					0.062	1.0695			12.6062	8328.15	2711.59	0.245621
12.6217	11400.8	1713.6	0.130665					12.6015	2222.09	3698.09	0.624658					0.0465	0.0775			12.6217	9155.88	4668.39	0.337695
12.6373	12790.3	1113.2	0.0800658					12.617	2353.32	3272.37	0.581683					0.1395	1.5035			12.6373	9251.6	3702.6	0.285822
12.6528	8196.55	404.786	0.0470608					12.6325	2032.06	3647.55	0.642219					0.0775	0.6665			12.6528	9200.43	3543.02	0.278027
12.6683	13292.8	1670.9	0.111664					12.648	1675.44	5072.8	0.751722					0.1085	0.837			12.6683	9008.62	4186.25	0.317264
12.6838	12861.4	2297.13	0.15154					12.6635	1469.65	4077.3	0.735052					0.0465	0.217			12.6838	9265.38	3588.54	0.279179
12.6994	11512.7	1655.35	0.12571					12.679	1936.67	4078.75	0.678049					0.0465	0.527			12.6994	9224.58	3680.02	0.285171
12.7149	13380.5	351.574	0.0256024					12.6945	1562.09	4269.7	0.732142					0.0775	1.4105			12.7149	10138	4103.31	0.288127
12.7304	12605.2	1146.43	0.0833667					12.71	1090.73	3835.82	0.778602					0.0465	0.5735			12.7304	9367.87	3717	0.284068
12.7459	11397.4	1594.67	0.122742					12.7255	2698.74	4704.07	0.635444					0.1085	1.5345			12.7459	11570.3	4104.48	0.261852
12.7615	10090	1273.8	0.112093					12.741	1453.63	4443.86	0.753517					0.093	1.0075			12.7615	9449.01	3359.73	0.2623
12.777	12195.6	1041.05	0.0786488					12.7565	1453.13	5337.27	0.786002					0.0775	1.488			12.777	8988.42	4381.76	0.327726
12.7925	11695.7	1755.46	0.130506					12.772	1639.11	3414.65	0.675666					0.5115	0.496			12.7925	8408.29	4236.64	0.335046
12.808	13834.3	2800.52	0.168353					12.7875	2780.79	3859.68	0.581236					0.1085	0.186			12.808	8792.47	3251.93	0.269995
12.8236	12602	1061.46	0.0776859					12.803	2519.33	3030.82	0.546079					0.0465	4.929			12.8236	8328.59	5021.83	0.376155
12.8391	14130.6	1403.98	0.0903779					12.8185	2114.85	3394.64	0.616145					0.0465	2.3405			12.8391	9490.28	4261.49	0.309887
12.8546	9257.89	813.939	0.0808135					12.834	1020.35	4425.08	0.812622					0.062	0.6045			12.8546	7363.7	4095.67	0.357408
12.8701	12932.7	820.047	0.059628					12.8495	2090.75	4386.46	0.677214					0.0465	0.062			12.8701	9790.93	2709.45	0.216749
12.8857	11386.3	1698.98	0.129839					12.865	1328.55	4790.69	0.78289					0.0465	3.1775			12.8857	9094.12	3039.44	0.250499
12.9012	11327.8	1862.1	0.141176					12.8805	675.776	4353.39	0.865629					0.0465	2.046			12.9012	8969.26	3911.68	0.303679
12.9167	12361.1	1558.59	0.11197					12.896	1188.53	3404.65	0.741241					0.1395	0.62			12.9167	10371.3	3315.08	0.242217
12.9322	11622	1618.45	0.122236					12.9115	1852.94	4146.52	0.691149					0.0465	0.6045			12.9322	8594.81	4465.29	0.341903
12.9478	12431.2	2329.36	0.157809					12.927	1064.64	3420.26	0.762617					0.062	0.6355			12.9478	10867.6	3986.12	0.268359
12.9633	12063.3	989.202	0.0757864					12.9425	1442.44	3403.52	0.702341					0.093	1.0385			12.9633	8692.89	3163.76	0.266834
12.9788	12194.7	1808.81	0.129168					12.958	2238.14	4176.83	0.651106					0.124	2.1855			12.9788	9163.06	4156.36	0.312053
12.9943	13014.4	1851.23	0.124531					12.9735	1994.98	4007.43	0.667637					0.0775	0.31			12.9943	8127.3	3478.7	0.299733
13.0099	13309.4	612.655	0.044006					12.989	2086.05	5507.34	0.725281					0.1085	2.0305			13.0099	7481.58	3795.32	0.336557
13.0254	12834.6	2019.07	0.135931					13.0045	1618.95	3432.08	0.679481					0.0465	1.9995			13.0254	9347.61	3549.72	0.275229
13.0409	11355.4	1770.97	0.134917					13.02	1196.8	3539.73	0.747326					0.062	0.465			13.0409	9021.06	4040.76	0.309357
13.0564	12788.2	1450.1	0.101845					13.0355	1558.16	3920.64	0.715602					0.0775	1.3485			13.0564	8308.39	3251.14	0.281252
13.072	12402.1	1405.82	0.101812					13.051	1997.34	3696.59	0.649216					0.062	0.093			13.072	8793.17	4512.37	0.339135
13.0875	12602.6	1879.16	0.129761					13.0665	1292.14	4377.59	0.772098					0.0465	3.348			13.0875	8691.26	3073.13	0.261223
13.103	12798.8	2415.85	0.158784					13.082	3197.57	3788.06	0.542264					0.0465	0.62			13.103	9098.04	3675.97	0.287769
13.1185	14357	1530.46	0.0963311					13.0975	846.269	2984.12	0.779065					0.062	1.147			13.1185	9020.64	5150.48	0.363449
13.1341	11510.9	1231.56	0.0966501					13.113	2404.35	4885.72	0.670188					0.124	0.806			13.1341	10029.4	3867.6	0.278304
13.1496	11543.8	2070.96	0.152111					13.1285	2092.92	3952.97	0.653828					0.2015	0.186			13.1496	9536.41	3291.51	0.256589
13.1651	10850.4	1576.43	0.126857					13.144	1819.62	3874.36	0.680431					0.124	0.6975			13.1651	10151.9	4166.89	0.291009
13.1806	10913.6	2250.98	0.170988					13.1595	1281.26	2814.72	0.687191					0.1395	1.0075			13.1806	10759.1	2813.51	0.207293
13.1962	13538.5	837.812	0.0582771					13.175	1610.12	4248.92	0.72519					0.279	0.0775			13.1962	8369.39	4155.93	0.331802
13.2117	11228.5	1871.72	0.142877					13.1905	1123.16	3693.82	0.766833					0.0465	0.8215			13.2117	8844.39	4655.37	0.344848
13.2272	12194.2	1537.24	0.11195					13.206	1576.19	3909.25	0.712659					0.124	1.209			13.2272	10347.6	4019.28	0.279761
13.2427	11212.4	1154.45	0.0933503					13.2215	1584.88	3925	0.712357					0.217	1.705			13.2427	11374.2	4012.27	0.260766
13.2583	11479.1	1976.88	0.146915					13.237	1316.51	3599.16	0.732181					0.093	0.6355			13.2583	9263.1	3131.07	0.252625
13.2738	11287.5	1404.77	0.11068					13.2525	1408.87	4269.8	0.751901					0.0775	0.279			13.2738	7464.24	4185.03	0.359253
13.2893	11998.1	1750.04	0.127293					13.268	1365.69	4420.65	0.76398					0.062	0.2325			13.2893	8476.79	3800.24	0.309541
13.3048	11994.5	1578.58	0.116303					13.2835	2120.31	4669.04	0.687701					0.1085	0.8835			13.3048	7633.69	4583.99	0.375193
13.3204	12900.2	1918.98	0.129493					13.299	807.275	3697.34	0.820789					0.186	0.806			13.3204	8402.73	4890.91	0.367914
13.3359	13122.4	1446.1	0.099262					13.3145	1314.14	4136.93	0.758921					0.062	0.6045			13.3359	9740.21	3917.79	0.28685
13.3514	11179.4	1252.63	0.100759					13.33	4313.67	4048.23	0.484128					0.093	1.1005			13.3514	8784.9	4290.07	0.328113
13.3669	12547.2	2136.8	0.145519					13.3455	1589.91	3933.38	0.712144					0.0465	0.4185			13.3669	8861.45	3090.62	0.258584
13.3825	11511.2	2151.22	0.157455					13.361	2101.62	4301.65	0.67179					0.093	0.899			13.3825	6923.1	5941.84	0.461863
13.398	11623.6	1449.95	0.110907					13.3765	1702.66	4949.07	0.744027					0.062	1.643			13.398	10719	2619.2	0.196369
13.4135	12667.1	1343.96	0.095921					13.392	1737.38	4022.8	0.698381					0.7285	1.6585			13.4135	9295.01	3976.74	0.29964
13.429	11970	1767.96	0.128692					13.4075	2150.62	4873.21	0.693811					0.093	0.7285			13.429	8247.58	2695.09	0.246292
13.4446	11897.9	1701.96	0.125145					13.423	1982.45	3762.38	0.654917					0.0465	1.519			13.4446	10364.4	3094.57	0.229926
13.4601	12024.2	1345.75	0.100655					13.4385	2606.5	3814.18	0.594047					0.0465	4.0455			13.4601	9133.69	4588.26	0.334373
13.4756	12638.5	1875.33	0.129209					13.454	1669.64	3575.66	0.681688					0.248	0.4805			13.4756	9890.63	4716.79	0.322904
13.4911	11105.1	412.948	0.0358523					13.4695	1756.02	4617.85	0.724497					0.062	0.2635			13.4911	9824.95	5037.94	0.338961
13.5067	11538.6	1011.46	0.0805942					13.485	1768.23	3873.17	0.686562					0.0465	1.2865			13.5067	7298.17	4232.22	0.367049
13.5222	12457.4	1176.99	0.086325					13.5005	2184.95	5265.7	0.706744					0.31	0.155			13.5222	8782.33	4021.35	0.314078
13.5377	13517.3	1650.29	0.108804					13.516	1691.46	3610.81	0.680994					0.3875	2.7435			13.5377	10439.5	3707.11	0.262049
13.5532	10693.1	1136.83	0.096098					13.5315	2562.04	4377.56	0.630809					0.31	1.5965			13.5532	12820.9	2379.68	0.156552
13.5688	12711.7	1560	0.109307					13.547	2414.9	3963.14	0.621373					0.093	0.992			13.5688	12792.8	4477.14	0.259245
13.5843	12274	2177.6	0.150682					13.5625	1334.59	3621.09	0.730694					0.0775	3.689			13.5843	12337.4	4044.9	0.246906
13.5998	12453.3	1832.53	0.128276					13.578	1908.45	5011.91	0.724227					0.2015	7.6105			13.5998	11590.4	3803.33	0.24707
13.6153	13142.1	1437.7	0.0986087					13.5935	2303.59	3486.99	0.602183					0.248	1.922			13.6153	10726.3	5130.34	0.323544
13.6309	12699.3	1882.82	0.129119					13.609	1751.64	4213.63	0.70636					0.124	7.688			13.6309	11552.8	3323.15	0.22339
13.6464	10029.2	933.695	0.0851684					13.6245	3957.98	2480.53	0.385265					0.1395	8.68			13.6464	11330.4	3069.3	0.213151
13.6619	12576.1	1654.24	0.116248					13.64	8702.25	665.167	0.0710086					0.0775	0.31			13.6619	10031.8	3485.2	0.257838
13.6774	12249.3	1222.97	0.0907765					13.6555	7642.44	2843.17	0.27115					0.093	8.3855			13.6774	13857.3	2498.09	0.152738
13.693	11733.6	1118.32	0.0870159					13.671	7399.96	2363.23	0.242055					0.3565	0.1395			13.693	13431.9	3246.15	0.194637
13.7085	11583.2	519.165	0.0428979					13.6865	6577.37	3033.35	0.315622					0.217	4.3865			13.7085	12526.1	3440.2	0.215466
13.724	11362.9	2008.28	0.150195					13.702	6412.25	970.349	0.131437					0.279	1.395			13.724	13365.2	4062.01	0.233084
13.7395	11544.4	1216.77	0.0953492					13.7175	8536.66	1673.01	0.163865					0.3255	0.744			13.7395	12131.1	3530.34	0.225416
13.7551	12282.6	1692.67	0.121118					13.733	4535.13	1714.06	0.274285					0.0465	0.124			13.7551	12336.7	3070.93	0.199312
13.7706	12283.5	803.294	0.0613821					13.7485	1135.57	5139.89	0.819046					0.217	0.093			13.7706	14378.2	3724.8	0.205756
13.7861	12856.9	1176.88	0.0838607					13.764	2281.67	4121.75	0.643679					0.248	0.186			13.7861	7996.17	5112.89	0.390027
13.8016	11345.9	1044.17	0.084275					13.7795	1846.79	3429.95	0.650013					0.093	0.2635			13.8016	7828	5403.55	0.408384
13.8172	10732.4	1904.17	0.150688					13.795	1339.57	3712.93	0.73487					0.465	7.6105			13.8172	4892.41	4975.21	0.504195
13.8327	11355.6	1487.78	0.11584					13.8105	2156.51	3819.51	0.639139					0.0775	5.0065			13.8327	6325.94	4675.43	0.424986
13.8482	11404.5	797.22	0.0653369					13.826	1796.25	2400.67	0.572009					0.4185	1.8135			13.8482	5602.49	5404.3	0.490997
13.8637	12881.3	1403.01	0.0982204					13.8415	2146.12	4754.34	0.688989					0.0465	0.62			13.8637	7142.34	4363.14	0.379223
13.8793	12131.2	1635.06	0.118773					13.857	1446.09	4865.55	0.770885					0.0775	1.0695			13.8793	7771.63	4973.67	0.390235
13.8948	11299.4	1541.15	0.120022					13.8725	2178.53	3607.67	0.623495					0.0775	1.0695			13.8948	4586.04	5024	0.522787
13.9103	12943.4	1445.9	0.100484					13.888	2181.03	3753.99	0.632515					0.4185	1.798			13.9103	6098.66	6109.77	0.500455
13.9258	11166.6	1747.74	0.135333					13.9035	2044.18	4819.75	0.702185					0.0465	1.023			13.9258	6348.01	5197.2	0.450161
13.9414	11978	1954.73	0.140297					13.919	1942.26	4558.11	0.701208					0.0465	5.4405			13.9414	5919.11	4328.52	0.422392
13.9569	11711.6	1064.96	0.0833528					13.9345	1518.64	4167.58	0.732926					0.186	0.3875			13.9569	5721.1	5137.18	0.473112
13.9724	10126.9	946.294	0.0854583					13.95	2647.44	5097.13	0.658156					0.186	0.0465			13.9724	6295.03	4779.03	0.431552
13.9879	12553.5	1749.78	0.122334					13.9655	1622.1	3652.36	0.692462					0.124	1.1005			13.9879	6606.61	4867.82	0.424232
14.0035	11587	900.327	0.0720992					13.981	1303.81	4952.78	0.791609					0.124	1.488			14.0035	5672.43	6062.24	0.516609
14.019	14220.1	1006.37	0.066093					13.9965	2209.21	3580.54	0.618427					0.1705	1.023			14.019	6114.78	5415.34	0.469669
14.0345	11245	370.241	0.0318755					14.012	1625.05	4321.43	0.72672					0.1395	0.744			14.0345	6437.04	5587.86	0.464691
14.05	11979.9	954.089	0.0737659					14.0275	1546.18	4662.88	0.75098					0.0775	1.5655			14.05	6839.77	5985.26	0.466686
14.0656	10960	900.696	0.0759396					14.043	1690.24	4540.08	0.728707					0.279	3.503			14.0656	5714.39	4220.74	0.42483
14.0811	10772.4	1381.18	0.113645					14.0585	2559.54	4694.72	0.647167					0.062	0.62			14.0811	5355.69	5678.02	0.514607
14.0966	12005.5	977.607	0.0752985					14.074	3139.01	3806.22	0.548033					0.1085	4.4175			14.0966	6003.66	5630.05	0.483943
14.1121	10617.9	521.044	0.0467768					14.0895	3916.62	3348.52	0.460902					0.3875	0.1085			14.1121	6133.51	7146.99	0.538157
14.1277	11404.9	1128.56	0.0900438					14.105	2085.17	4747.88	0.694841					0.1085	2.79			14.1277	5698.82	6012.36	0.513386
14.1432	11175.6	2345	0.173439					14.1205	816.61	3422.79	0.807376					0.1085	1.054			14.1432	5977.61	4914.95	0.451221
14.1587	11181.5	1245	0.100189					14.136	1435.06	4309.58	0.750192					0.155	0.496			14.1587	5132.23	5939.59	0.53646
14.1742	9818.13	856.577	0.0802436					14.1515	2175.68	3154.99	0.591856					0.1705	0.1085			14.1742	7507.27	4455.62	0.372453
14.1898	12492.1	1484.1	0.106188					14.167	2893.18	4808.85	0.624362					0.0775	0.992			14.1898	10050.9	4359.62	0.302531
14.2053	10754	1167.45	0.0979282					14.1825	2448.23	4581.21	0.651717					0.124	0.062			14.2053	8946.36	4395.59	0.329456
14.2208	11687.9	2260.07	0.162036					14.198	3344.8	3920.58	0.539625					0.2325	5.8435			14.2208	6040.85	3964.53	0.39624
14.2363	11313.1	1390.71	0.109472					14.2135	2129.88	4930.12	0.698317					0.217	0.496			14.2363	5047.32	4288.16	0.459341
14.2519	10836	1159.04	0.0966266					14.229	1814.24	2707.07	0.598736					0.0465	2.1545			14.2519	8998.63	3217.71	0.263394
14.2674	11501.8	1088.06	0.0864235					14.2445	2195.82	4435.44	0.668869					0.0775	4.216			14.2674	9084.81	4702.55	0.341077
14.2829	12197.6	1203.67	0.0898176					14.26	4189.67	3540.01	0.457976					0.186	0.0775			14.2829	7986.76	5023.16	0.386102
14.2984	10013.2	1586.75	0.13679					14.2755	1329.67	4422.04	0.768822					0.0775	1.9995			14.2984	8672.26	4127.83	0.322484
14.314	12541.8	1872.3	0.129894					14.291	2215.51	4294.17	0.65966					0.248	5.5645			14.314	7994.6	3808.62	0.322676
14.3295	12119	1250.77	0.0935524					14.3065	1782.93	4662.96	0.723401					0.0775	3.8285			14.3295	9186.68	5007.44	0.352783
14.345	12386.7	1129.36	0.0835574					14.322	3026.93	3078.28	0.504205					0.0775	1.6585			14.345	8513.41	4810.7	0.361052
14.3605	10189.2	1817.31	0.15136					14.3375	1812.17	3819.84	0.678237					0.2015	1.1315			14.3605	8129.91	3997.14	0.329605
14.3761	11070.5	1783.01	0.138718					14.353	1494.5	4987.79	0.769449					0.062	5.4405			14.3761	10689.4	4647.64	0.303033
14.3916	11071.3	1403.11	0.112479					14.3685	2448.87	4333.17	0.638918					0.1395	0.9145			14.3916	8587.98	5288.42	0.381109
14.4071	11609.2	2906.14	0.200212					14.384	1666.16	4512.69	0.730345					0.062	0.341			14.4071	7500.71	4850.49	0.392714
14.4226	10269.9	1068.83	0.0942637					14.3995	1270.75	4898.78	0.794028					0.062	0.2325			14.4226	8747.24	3156.11	0.265144
14.4382	12553.5	1654.97	0.116478					14.415	1661.59	4383.79	0.725148					0.0465	0.3875			14.4382	9630.43	3644.16	0.274522
14.4537	11203.8	1314.39	0.104998					14.4305	1990.57	2988.19	0.600187					0.217	0.2015			14.4537	9302.15	3831.74	0.291745
14.4692	12108.1	1969.38	0.139895					14.446	2276.11	5374.7	0.702501					0.0465	0.062			14.4692	9604.72	3711.86	0.27874
14.4847	11953.1	1670.76	0.122634					14.4615	1470.67	3699.44	0.715543					0.1085	0.124			14.4847	8674.5	3256.71	0.272957
14.5003	11347.7	1832.12	0.13901					14.477	1381.12	3881.64	0.737567					0.403	0.496			14.5003	8853.53	2001.23	0.184364
14.5158	10185.6	1749.06	0.146553					14.4925	1900.39	4191.23	0.688032					0.062	2.976			14.5158	9108.92	3386.88	0.271042
14.5313	13147.9	869.52	0.0620314					14.508	1466.08	4095.28	0.736381					0.155	1.1315			14.5313	8243.17	3909.13	0.321678
14.5468	10154.6	1352.36	0.117526					14.5235	1668.46	4177.09	0.714575					0.0465	2.1545			14.5468	8085.2	4318.59	0.348167
14.5624	11206.1	1413.07	0.111978					14.539	1366.93	3819.74	0.736453					0.279	0.837			14.5624	9828.5	4043.62	0.291493
14.5779	10121.4	1471.3	0.126916					14.5545	2603.48	4279.99	0.621778					0.248	0.434			14.5779	9135.08	4518.29	0.330928
14.5934	10173.2	806.884	0.0734863					14.57	2252.71	3930.43	0.635669					0.2945	1.488			14.5934	9247.61	3729.87	0.287411
14.6089	11720.8	865.071	0.0687337					14.5855	2033.29	4315.02	0.679712					0.0465	0.31			14.6089	10116.1	2901.21	0.222874
14.6245	10827.3	1340.33	0.110155					14.601	1865.98	3948.18	0.679063					0.062	0.558			14.6245	8498.81	4070.44	0.323841
14.64	11796.4	2498.76	0.174798					14.6165	1581.14	4281.9	0.730321					0.0775	0.062			14.64	10348.2	3595.17	0.25784
14.6555	11492	1568.57	0.1201					14.632	1262.24	4419.23	0.777833					0.062	1.798			14.6555	8212.98	3133.29	0.276152
14.671	12858.4	2354.72	0.154782					14.6475	2075.25	4647.43	0.691306					0.186	0.062			14.671	9032.38	3384.38	0.272565
14.6866	11886.1	1277.59	0.0970537					14.663	3002.5	5078.63	0.628455					0.0465	0.6665			14.6866	8610.48	2744.34	0.24169
14.7021	12364.7	1941.87	0.135733					14.6785	1236.88	3711.02	0.750019					0.372	2.4025			14.7021	8946.18	3529.28	0.282898
14.7176	11202.8	1266.24	0.101551					14.694	1611.65	5247.89	0.76505					0.2015	0.7285			14.7176	8587.54	4252.54	0.331193
14.7331	11455	1335.46	0.104411					14.7095	1888.16	4078.2	0.683532					0.186	3.3945			14.7331	7789.02	4112.44	0.345541
14.7487	11578.2	1404.94	0.108212					14.725	1703.88	3960.8	0.69921					0.1085	1.302			14.7487	7228.05	5327.8	0.424328
14.7642	12859.3	1880.9	0.127603					14.7405	1688.5	4190.08	0.712771					0.062	0.589			14.7642	8238.47	4171.86	0.33616
14.7797	12075.5	1270.41	0.0951912					14.756	1961.84	4167.65	0.679934					0.186	1.178			14.7797	9271.27	3661.3	0.283107
14.7952	11031.8	963.238	0.0803033					14.7715	1875.89	3642.37	0.660058					0.1085	0.9145			14.7952	7951.57	3860.83	0.326846
14.8108	10645.5	2028.09	0.160025					14.787	1488.53	5045.09	0.772174					0.062	0.4805			14.8108	8691.86	3803.04	0.304368
14.8263	11466.6	1930.7	0.144111					14.8025	974.547	2721.03	0.736294					0.1395	1.7825			14.8263	9155.74	3403.75	0.27101
14.8418	11997.7	1702.29	0.124255					14.818	2770.49	4808.33	0.634443					0.155	0.899			14.8418	7705.76	4141.55	0.349577
14.8573	11951.5	1533.8	0.113739					14.8335	2015.44	3793.97	0.653073					0.1705	0.062			14.8573	8082.91	3693.4	0.31363
14.8729	12735.4	2002.84	0.135894					14.849	2233.83	4031.88	0.643483					0.0465	0.217			14.8729	9197.69	3755.95	0.289953
14.8884	12229.2	1493.27	0.108819					14.8645	1538.19	4279.92	0.73562					0.1085	1.86			14.8884	7896.39	3888.84	0.329976
14.9039	12677.7	2000.19	0.136273					14.88	1766.84	4212.63	0.704516					0.124	1.488			14.9039	8628.23	4475.68	0.341553
14.9194	13740.3	1477.69	0.0971017					14.8955	2537.54	4511.86	0.640035					0.0465	0.9765			14.9194	9821.15	3280.72	0.250401
14.935	12347.1	1215.87	0.0896467					14.911	1967.82	4451.58	0.693457					0.062	0.2635			14.935	7478.99	3246.6	0.302696
14.9505	10422.6	1390.1	0.117678					14.9265	1755.78	3378.1	0.658001					0.1085	2.0305			14.9505	9662.87	3301.73	0.254673
14.966	11517.8	1546.45	0.118372					14.942	1932.47	3646.71	0.653629					0.1085	1.0075			14.966	10145.8	4806.33	0.321447
14.9815	11848.4	236.031	0.0195319					14.9575	3134.75	4479.53	0.588306					0.1395	4.0455			14.9815	7671.65	4035.78	0.34472
14.9971	12459.8	1332.98	0.0966432					14.973	1862.38	4677.1	0.71521					0.2015	1.705			14.9971	8327.94	3740.65	0.309949
15.0126	11151.7	442.678	0.0381805					14.9885	2774.23	4051.17	0.593543					0.186	0.9765			15.0126	11773.5	3537.35	0.231036
15.0281	12959.4	2139.1	0.141677					15.004	2942.87	5233.28	0.640067					0.0465	2.542			15.0281	10808.7	3514.01	0.245345
15.0436	10801.5	1326.48	0.109374					15.0195	3528.72	4728.58	0.572654					0.0775	5.0995			15.0436	9767.09	4625.44	0.321378
15.0592	11882.6	855.072	0.0671295					15.035	1595.55	3932.58	0.711376					0.062	0.6045			15.0592	8275.13	3893.96	0.319988
15.0747	11755.8	1676.93	0.124839					15.0505	2013.92	5047.94	0.714817					0.124	1.9995			15.0747	9741.19	3994.51	0.290812
15.0902	12285.6	1242.48	0.0918444					15.066	2086.17	4301.77	0.67342					0.186	4.0455			15.0902	10283.1	3173.64	0.235841
15.1057	13054.8	1134.05	0.0799253					15.0815	3026.86	3808.71	0.55719					0.0465	1.6275			15.1057	9122.3	4078.08	0.308937
15.1213	12157.3	2047.21	0.144124					15.097	2983.64	4522.71	0.602518					0.0775	1.8445			15.1213	8213	3817.5	0.317318
15.1368	12569.4	1105.49	0.0808411					15.1125	2455.82	4618.87	0.652872					0.124	4.433			15.1368	9084.61	2989.59	0.247602
15.1523	11470.9	1437.32	0.111349					15.128	1311.97	3927.28	0.749587					0.124	1.7825			15.1523	9686.89	3936.46	0.28895
15.1678	12037.4	2156.17	0.151911					15.1435	2078.23	4618.04	0.689644					0.0465	0.651			15.1678	9949.89	3960.89	0.284735
15.1834	12804.7	1575.69	0.109572					15.159	1706.49	3329.09	0.661114					0.2015	0.651			15.1834	8115.24	4071.77	0.334107
15.1989	13326.3	1888.64	0.12413					15.1745	1483.08	4749.5	0.762045					0.0775	1.7515			15.1989	8801.73	3700.94	0.296012
15.2144	12585.7	758.539	0.0568438					15.19	2652.64	4132.82	0.609069					0.186	0.0775			15.2144	10967.3	4001.49	0.267323
15.2299	11105.7	521.751	0.0448725					15.2055	1723.07	3049.09	0.638933					0.062	1.891			15.2299	9387.15	4041.35	0.300953
15.2455	12491.3	1100.6	0.0809746					15.221	1837.57	3977.45	0.683996					0.1395	1.302			15.2455	8762.94	5640.5	0.391608
15.261	11122.5	1107.29	0.0905405					15.2365	2092.73	5177.49	0.71215					0.124	0.372			15.261	8674.94	5492.05	0.387665
15.2765	10314.4	2056.21	0.166217					15.252	1986.52	4638.43	0.700146					0.093	0.6355			15.2765	9785.18	5045.79	0.34022
15.292	10593.9	963.418	0.0833603					15.2675	1374.64	5635.13	0.803896					0.062	2.4335			15.292	11012.3	3192.11	0.224727
15.3076	11442.3	2125.51	0.156658					15.283	2311.24	3971.42	0.632124					0.124	3.7355			15.3076	9199.7	4038.6	0.305069
15.3231	11342	1593.9	0.123215					15.2985	2545.02	4070.42	0.615291					0.0465	1.7825			15.3231	9124.3	4521.73	0.331359
15.3386	12935.5	1437.4	0.100007					15.314	2599.99	4961.1	0.656136					0.062	0.682			15.3386	8229.69	4037.33	0.32912
15.3541	12493	1932.53	0.133966					15.3295	2754.3	3967.09	0.590218					0.062	1.4105			15.3541	7977.22	4243.35	0.34723
15.3697	12887.2	1684.28	0.115588					15.345	1408.02	3782.46	0.72873					0.2945	1.829			15.3697	8433.32	3648.51	0.301983
15.3852	11002.3	1124.72	0.0927449					15.3605	1289.29	3981.6	0.755395					0.0465	1.302			15.3852	7804.62	3415.07	0.304382
15.4007	11900	1621.52	0.119921					15.376	1849.66	5002.63	0.730066					0.0775	0.1705			15.4007	7776.32	2688.64	0.256918
15.4162	12415.1	1249.27	0.0914253					15.3915	2634.67	3868.31	0.594852					0.093	6.634			15.4162	9787.93	3776.16	0.278394
15.4318	11635.4	165.235	0.0140022					15.407	2185.62	3978.47	0.645427					0.1085	0.3565			15.4318	9882.84	3146.23	0.241478
15.4473	11608.1	1405.96	0.108034					15.4225	2216.63	3380.5	0.603971					0.9145	1.2245			15.4473	8890.65	4157.31	0.318618
15.4628	12436.2	2224.76	0.151747					15.438	2307.12	5244.57	0.694489					0.0775	2.2475			15.4628	10675.9	2754.63	0.205102
15.4783	12163.1	1560.32	0.113698					15.4535	1988.91	4791.85	0.706684					0.341	0.2635			15.4783	10126.1	2287.72	0.184288
15.4939	11838.6	405.748	0.0331375					15.469	1751.35	4479.95	0.718943					0.217	5.2235			15.4939	8810.98	2434.6	0.216494
15.5094	12573.1	1358.73	0.097527					15.4845	1991.26	4479.68	0.692276					0.093	0.7285			15.5094	9888.69	4124.11	0.29431
15.5249	12322.9	1554.54	0.112019					15.5	2183.47	4700.3	0.682808					0.248	0.217			15.5249	8982.74	2921.28	0.245403
15.5404	11321.1	1918.04	0.144877					15.5155	2408.55	4308.49	0.641427					0.403	0.0465			15.5404	8526.97	3718.11	0.303641
15.5559	11488.3	1495.07	0.115153					15.531	1758.35	4498.71	0.718981					0.3565	0.3875			15.5559	8212.09	3268.03	0.284668
15.5715	12793.7	1710	0.117901					15.5465	2866.07	3872.03	0.574648					0.124	3.0225			15.5715	9929.7	2180.52	0.180056
15.587	10592.4	1729.16	0.140336					15.562	2306.2	4087.32	0.639291					0.1705	2.9295			15.587	8667.72	4059.99	0.318988
15.6025	11630.4	911.647	0.0726873					15.5775	2598.92	5607.91	0.683322					0.1705	0.0775			15.6025	9058.11	3517.66	0.279717
15.618	13046.5	1817.65	0.122284					15.593	2755.82	3714.61	0.57409					0.0465	4.2625			15.618	8263.51	3161.07	0.27669
15.6336	11389.7	1596.48	0.122936					15.6085	2164.08	4702.93	0.684859					0.062	0.465			15.6336	8250.47	5640.01	0.406034
15.6491	11956.1	1101.62	0.0843651					15.624	2258.2	5106.2	0.693363					0.341	0.527			15.6491	9011.73	4852.92	0.350021
15.6646	12243.1	460.019	0.036213					15.6395	3614.53	3671.29	0.503895					0.093	0.3255			15.6646	8550.24	4486.71	0.344153
15.6801	11103	1089.12	0.0893304					15.655	1959.98	3767.95	0.65782					0.093	2.1545			15.6801	8366.14	3564.41	0.298763
15.6957	11767.2	1746.45	0.129236					15.6705	5575.27	4016.51	0.418745					0.0775	0.899			15.6957	7165.25	3974.75	0.3568
15.7112	11515	2131.69	0.156206					15.686	1662.25	4413.59	0.726416					0.0465	1.984			15.7112	8851.42	5216.22	0.370796
15.7267	11014	1359.58	0.109878					15.7015	3292.05	3384.37	0.506914					0.0775	1.5965			15.7267	6086.39	4225.46	0.409767
15.7422	11607.8	2710.12	0.189282					15.717	1629.48	3674.22	0.692765					0.0465	0.5115			15.7422	6962.38	5494.96	0.441102
15.7578	10177.3	1765.75	0.147848					15.7325	2003.88	5011.8	0.714371					0.1085	0.1395			15.7578	8757.96	3226.59	0.269229
15.7733	10670.1	1421.87	0.117588					15.748	1769.59	3427.92	0.659532					0.527	0.403			15.7733	9233.75	3654.59	0.283558
15.7888	10033.3	1332.44	0.117234					15.7635	2076.92	3412.96	0.621682					0.372	0.775			15.7888	8252.91	4955.87	0.375195
15.8043	11487.7	726.059	0.0594461					15.779	1599.41	4493.8	0.737509					0.1395	0.2325			15.8043	8900.27	4522.32	0.336919
15.8199	10081.3	2168.55	0.177026					15.7945	2311.96	4355.83	0.653265					0.0465	1.519			15.8199	9623.8	3861.34	0.28634
15.8354	12375.8	1494.14	0.107725					15.81	2047.54	4695.73	0.696358					0.124	0.527			15.8354	10517.3	3637.47	0.256978
15.8509	11273	784.137	0.0650352					15.8255	3151.83	4671.56	0.597127					0.0465	0.341			15.8509	10135.7	4448.05	0.305
15.8664	11383.6	695.731	0.0575968					15.841	1629.78	3932.22	0.706979					0.062	1.798			15.8664	10006.5	4896.44	0.328556
15.882	11756.4	864.593	0.0685044					15.8565	2430.4	3520.87	0.591616					0.0465	1.3175			15.882	8754.79	3622.29	0.292661
15.8975	13098.5	954.313	0.067909					15.872	895.884	3183.33	0.780378					0.062	0.3255			15.8975	6499.41	5323.11	0.450252
15.913	10616.6	2464.87	0.188424					15.8875	2471.96	3756.76	0.603135					0.0775	0.1085			15.913	7334.06	4232.94	0.36595
15.9285	12414.5	1077.96	0.0798937					15.903	1524.63	4504.49	0.747122					0.0465	0.124			15.9285	9991.94	3236.54	0.244664
15.9441	11784.2	1571.33	0.117653					15.9185	2745.21	4406.23	0.616132					0.0465	0.155			15.9441	7959.3	2873.1	0.265232
15.9596	12976.3	2177.19	0.143676					15.934	1920.24	4237.1	0.688138					0.0775	0.5735			15.9596	7763.78	3224.02	0.293418
15.9751	10693.7	957.167	0.0821544					15.9495	1982.58	3539.94	0.641001					0.1085	0.124			15.9751	9400.04	3894.86	0.292959
15.9906	12792.7	1481.7	0.103801					15.965	1760.17	3994.79	0.694147					0.062	0.3255			15.9906	9402.36	3707.61	0.282809
16.0062	11481.6	2436.37	0.175051					15.9805	1972.17	4294.41	0.685287					0.0775	0.3255			16.0062	7446.44	4271.48	0.364525
16.0217	11278.8	1431.75	0.112642					15.996	2222.05	4201.03	0.654053					0.0465	0.6975			16.0217	8672.23	3024.27	0.258562
16.0372	12345	1360.08	0.0992387					16.0115	1137.28	3272.68	0.742111					0.2015	8.711			16.0372	7631.61	3473.23	0.312767
16.0527	11770.2	1574.39	0.11798					16.027	2087.74	4553.77	0.685653					0.0465	2.697			16.0527	8742.15	3959.05	0.311707
16.0683	11769.5	1590.99	0.119082					16.0425	2419.95	4124.8	0.630245					0.093	0.217			16.0683	9114.94	4205.35	0.31571
16.0838	12306.3	2123.44	0.147157					16.058	1025.58	4966.57	0.828847					0.0465	0.899			16.0838	8411.09	3541.41	0.296291
16.0993	12802.3	2248.1	0.149371					16.0735	2118.81	4681.23	0.688412					0.0775	0.5425			16.0993	8694.64	3901.57	0.309741
16.1148	11941.4	1044.98	0.0804671					16.089	2661.62	4774	0.642044					0.0465	0.0775			16.1148	9438.72	4650.64	0.330082
16.1304	11382.2	1012.59	0.0816947					16.1045	2458.65	4680.11	0.655591					0.0775	0.217			16.1304	8113.97	3304.29	0.289386
16.1459	11937.8	2459.9	0.170853					16.12	1379.26	3543.12	0.719798					0.1085	0.31			16.1459	8002.17	4802.29	0.375048
16.1614	12461.8	1794.18	0.125854					16.1355	1233.24	3869.27	0.758307					0.1395	0.9455			16.1614	7368.97	3370.05	0.313813
16.1769	11277.1	1308.9	0.103996					16.151	2390.77	4067.16	0.629793					0.0465	0.0465			16.1769	11198.2	3397.77	0.232788
16.1925	12113.8	2138.72	0.150059					16.1665	2436.45	4139.37	0.629483					0.062	0.3875			16.1925	7701.85	3729.19	0.326233
16.208	12471.9	1252.6	0.0912674					16.182	5645.16	2704.78	0.323928					0.062	0.2015			16.208	7941.82	4673.49	0.370462
16.2235	11092.5	1987.87	0.151974					16.1975	4908.07	2045.13	0.294128					0.0465	0.0465			16.2235	7632.51	5328.14	0.411101
16.239	10006.7	1712.68	0.146141					16.213	1283.41	4838.61	0.790361					0.062	0.403			16.239	8337.65	3038.23	0.267076
16.2546	12323.1	1601.95	0.115041					16.2285	1871.38	4328.8	0.698173					0.093	0.1395			16.2546	10267.3	2847.72	0.217134
16.2701	11809.5	1795.04	0.131944					16.244	2099.92	5269	0.71503					0.155	0.3255			16.2701	10220.9	3482.89	0.254156
16.2856	11701.6	1837.08	0.135692					16.2595	2488.65	5056.4	0.670161					0.0465	0.4805			16.2856	9060.8	3662.4	0.287852
16.3011	11444.4	1417.31	0.110196					16.275	2046.14	4382.87	0.681734					0.0465	0.8525			16.3011	9675.49	3335.33	0.25635
16.3167	11875.5	1826.49	0.1333					16.2905	2662.68	3676.7	0.579978					0.062	0.527			16.3167	10964.5	4588.22	0.29501
16.3322	10974.3	1531.82	0.122486					16.306	2045.77	3880.57	0.6548					0.062	0.0465			16.3322	10761.3	3539.93	0.247526
16.3477	12239.8	945.893	0.0717362					16.3215	2156.16	3604.07	0.625682					0.093	1.2865			16.3477	11037.1	3147.32	0.221886
16.3632	11237.8	1485.26	0.116738					16.337	2005.38	4387.33	0.686302					0.0465	0.1085			16.3632	11270.7	3334.3	0.228299
16.3788	10207	1706.02	0.143206					16.3525	1611.14	3735.43	0.698659					0.062	0.1705			16.3788	11717.2	2815.45	0.193733
16.3943	13689.4	1579.7	0.103457					16.368	2074.95	3411.34	0.621794					0.093	0.5735			16.3943	9227.39	3898.43	0.297005
16.4098	10912.7	1528.26	0.122841					16.3835	1874.91	3169.55	0.628323					0.0775	0.062			16.4098	10776.4	4402.16	0.290025
16.4253	12043.4	1685.72	0.122784					16.399	2170.03	3190.41	0.595177					0.0465	0.248			16.4253	9178.33	3726.22	0.288752
16.4409	11320.7	1774.29	0.135493					16.4145	2149.53	3341.11	0.60851					0.0775	0.341			16.4409	8314.82	3327.6	0.285817
16.4564	12499.6	1294.15	0.0938217					16.43	2593.52	4528.42	0.635841					0.186	0.1705			16.4564	13646	4166.29	0.2339
16.4719	11322	2178.71	0.161378					16.4455	2384.29	3986.82	0.625766					0.1085	0.2325			16.4719	7344.1	4686.52	0.389549
16.4874	12513.3	972.736	0.0721289					16.461	1883.13	4592.73	0.709208					0.0465	0.3255			16.4874	6893.98	4609.3	0.400695
16.503	10863.2	1434.59	0.116655					16.4765	1944.65	3680.97	0.654323					0.093	0.155			16.503	6734.53	4984.91	0.425354
16.5185	10180.2	1166.02	0.102767					16.492	2341.05	4532.46	0.659409					0.1395	0.062			16.5185	5790.65	4833.58	0.454958
16.534	10102.3	2185.74	0.177876					16.5075	1523.63	4037.98	0.726044					0.651	0.6975			16.534	7145	5319.04	0.426751
16.5495	10461.4	2026.76	0.162295					16.523	2523.74	3771.38	0.599096					0.093	0.0465			16.5495	5676.35	4634.84	0.449496
16.5651	11859.9	1159.5	0.0890592					16.5385	2180.12	4884.35	0.691397					0.6355	0.062			16.5651	5371.89	4748.11	0.469181
16.5806	12664.6	703.429	0.0526204					16.554	3151.88	3542.31	0.529162					0.0465	0.0775			16.5806	5217.59	3914.89	0.428678
16.5961	10157.9	1352.56	0.117507					16.5695	2117.92	4623.81	0.685849					0.0775	0.6045			16.5961	5864.86	5005.64	0.460479
16.6116	11294.4	1883.3	0.142915					16.585	1763.44	4023.24	0.695258					0.093	0.2325			16.6116	6784.48	4465.69	0.396944
16.6272	12639.1	1062.8	0.0775658					16.6005	1701.14	3049.42	0.641907					0.062	0.093			16.6272	5771.13	5611.99	0.49301
16.6427	12225.2	959.629	0.0727826					16.616	1400.67	3955.43	0.738491					0.093	0.1395			16.6427	6080.98	6007.37	0.496955
16.6582	12320.8	2119.89	0.146799					16.6315	1964.44	3004.91	0.60469					0.0775	0.186			16.6582	6347.38	5766.82	0.476038
16.6737	10995.5	552.761	0.0478653					16.647	2212.79	4323.57	0.661465					0.0465	0.1705			16.6737	6182.4	4728.02	0.433349
16.6893	10484.4	1862.29	0.150834					16.6625	2423.42	3741.51	0.606902					0.1085	0.9455			16.6893	6165.78	4108.79	0.399899
16.7048	12653.1	173.393	0.0135183					16.678	1782.33	4621.92	0.721695					0.093	0.3875			16.7048	5901.82	4483.79	0.431731
16.7203	11396.8	2349.21	0.170902					16.6935	2069.47	5918.62	0.740931					0.124	0.0465			16.7203	6828.64	5314.29	0.437645
16.7358	11237.1	1732.47	0.13358					16.709	1527.09	3759.12	0.711118					0.0465	0.0775			16.7358	7656.36	5172.6	0.403197
16.7514	13283.6	1400.46	0.0953724					16.7245	1894.47	3784.55	0.666408					0.093	0.3255			16.7514	5758.53	4819.88	0.455633
16.7669	10061.9	723.563	0.0670866					16.74	2360.95	4418.25	0.651736					0.0465	0.155			16.7669	6244.96	6266.34	0.500855
16.7824	11781.3	1646.53	0.122621					16.7555	2121.23	4801.85	0.693601					0.2015	0.1085			16.7824	5202.21	5164.07	0.49816
16.7979	8476.02	570.865	0.0631007					16.771	2190.13	4382.27	0.666769					0.0465	0.341			16.7979	5735.06	4770.42	0.454089
16.8135	11531.4	1590.27	0.121194					16.7865	2790.75	3546.44	0.559624					0.124	0.062			16.8135	6552.1	4954.19	0.430563
16.829	11894.6	1551.05	0.115357					16.802	1359.34	5176.34	0.792012					0.093	0.6975			16.829	6277.89	3671.22	0.369
16.8445	11155.9	1029.15	0.08446					16.8175	1667.97	5254.37	0.759045					0.093	0.3875			16.8445	6870.72	4593.94	0.400705
16.86	11588.6	1147.73	0.0901142					16.833	1939.04	3693.41	0.655738					0.0465	0.3875			16.86	6891.86	3606.61	0.343537
16.8756	11390.6	1569.78	0.121122					16.8485	2411.15	3644.63	0.601843					0.0465	0.1395			16.8756	5850.46	5514.1	0.485201
16.8911	13016.1	1417.77	0.0982248					16.864	1731.98	5076.79	0.745625					0.8835	0.2945			16.8911	5537.27	5320.62	0.490023
16.9066	11044.3	721.276	0.0613037					16.8795	2163.92	3460.25	0.615247					0.341	0.093			16.9066	5351.1	5054.45	0.485746
16.9221	12346.3	1122.92	0.0833693					16.895	2561.73	4380.65	0.631001					0.651	0.124			16.9221	5504.02	4190.44	0.432251
16.9377	10990.4	1442.36	0.116013					16.9105	2357.8	4743.25	0.667965					0.062	0.589			16.9377	8082.68	4097.96	0.336432
16.9532	13393.7	1194.7	0.0818936					16.926	1848.18	4816.61	0.722695					0.1085	1.364			16.9532	10895.7	4011.17	0.269083
16.9687	13137.9	1604.25	0.108821					16.9415	2121.01	3112.8	0.594748					0.093	0.0775			16.9687	10166.2	3015.28	0.228751
16.9842	12120.3	2120.61	0.14891					16.957	2625.57	3328.51	0.55903					0.0775	0.434			16.9842	8213.15	3765.72	0.314364
16.9998	12417.6	1616.95	0.115212					16.9725	2445.22	3401.32	0.581767					0.2325	0.093			16.9998	11181.4	4512.37	0.287526
17.0153	12411.8	1511.9	0.108585					16.988	2115.58	4082.23	0.658656					0.2015	0.496			17.0153	12145.5	3512.21	0.224312
17.0308	12717.7	1242.28	0.0889889					17.0035	1997.12	4268.45	0.681255					0.062	0.062			17.0308	10751.2	3937.63	0.268069
17.0463	10927.7	962.443	0.0809444					17.019	1914.68	4490.23	0.701061					0.1085	0.093			17.0463	12286.5	2799.52	0.18557
17.0619	10061.2	1301.81	0.114565					17.0345	1946.96	4189.2	0.682707					0.2635	0.31			17.0619	11545.1	3752.26	0.245289
17.0774	11999.3	1584.23	0.116629					17.05	3032.8	3979.71	0.567515					0.217	0.0775			17.0774	11718	3461.83	0.228054
17.0929	12477.1	1332.88	0.0965152					17.0655	2156.49	4617.14	0.681635					0.279	2.1235			17.0929	11698.9	3378.22	0.224063
17.1084	11127.8	689.023	0.0583087					17.081	2143.34	3606.69	0.627247					0.062	0.434			17.1084	10834.4	3743.52	0.256794
17.124	11940.3	906.712	0.0705777					17.0965	1172.07	4298.47	0.785748					0.062	0.124			17.124	10896.7	3351.13	0.235203
17.1395	11220.8	1735.36	0.133942					17.112	1973.73	4582.97	0.698976					0.0465	0.279			17.1395	11016.1	4223.16	0.277125
17.155	12569.3	722.295	0.0543423					17.1275	2182.22	5424.03	0.713102					0.155	0.186			17.155	10133.7	3761.35	0.270698
17.1705	13790.7	923.406	0.0627565					17.143	1928.1	4304.38	0.690636					0.124	0.186			17.1705	9788.83	3992.73	0.289715
17.1861	11479.4	66.6381	0.0057715					17.1585	1798.88	3296.05	0.646928					0.0465	1.3175			17.1861	12347	3490.07	0.220374
17.2016	10860.5	1753.53	0.139015					17.174	2055.83	2955.33	0.58975					0.093	0.093			17.2016	11069.5	3038.28	0.215362
17.2171	12311.1	1452.75	0.105548					17.1895	2293.9	4731.1	0.673466					0.0465	0.2635			17.2171	8675.41	4386.69	0.335834
17.2326	12112.5	1276.58	0.0953453					17.205	1707.29	3725.29	0.685731					0.0465	0.9765			17.2326	9827.07	3925.1	0.285417
17.2482	11401.5	1353.39	0.106107					17.2205	1695.11	4283.85	0.716488					0.186	0.186			17.2482	11770.2	3492.66	0.228834
17.2637	12340.3	789.339	0.0601189					17.236	2220.79	4177.76	0.652922					0.062	0.155			17.2637	9365.8	3215.56	0.255581
17.2792	10381	2087.59	0.167428					17.2515	1160.13	3026.92	0.722924					0.0775	0.1085			17.2792	10028.4	4247.9	0.29755
17.2947	11517.3	1554.35	0.11891					17.267	2661.83	4608.3	0.633868					0.062	0.3565			17.2947	10441.4	4138.17	0.283834
17.3103	11998.3	1454.91	0.108147					17.2825	1147.14	4048.43	0.779209					0.0465	0.3875			17.3103	9797.29	4174.54	0.298783
17.3258	12253.1	807.264	0.06181					17.298	2554.41	4247.14	0.624437					0.093	0.0775			17.3258	6155.37	4762.83	0.436229
17.3413	11589.4	1448.87	0.111125					17.3135	2122.41	5631.68	0.726285					0.062	0.093			17.3413	7762.64	3247.41	0.294949
17.3568	10701.2	1069.15	0.0908346					17.329	2141.9	4247.25	0.66476					0.0775	0.465			17.3568	7677.95	4075.32	0.346739
17.3724	11938.7	1649.79	0.121411					17.3445	2032.5	5732.24	0.73824					0.062	0.217			17.3724	7187.83	4360.32	0.377578
17.3879	12885.2	1834.64	0.124637					17.36	2636.17	3814.63	0.591342					0.0465	0.0465			17.3879	8040.11	4574.45	0.362632
17.4034	11032	2324.92	0.174061					17.3755	1610.84	4928.8	0.753681					0.124	0.279			17.4034	8491.52	4342.07	0.338336
17.4189	11536.6	1292.52	0.100749					17.391	2108.83	4771.58	0.693502					0.558	0.744			17.4189	6870.41	3987.89	0.367267
17.4345	12626.4	1726.52	0.12029					17.4065	2467.27	5102.11	0.674046					0.0465	0.279			17.4345	8820.22	3814.35	0.301898
17.45	12605.2	842.381	0.062642					17.422	2569.13	3757.9	0.593944					0.0465	0.62			17.45	8047.12	3936.03	0.328464
17.4655	11299.3	1528.4	0.119148					17.4375	1343.29	4920.95	0.785562					0.062	0.2015			17.4655	6586.62	4855.69	0.424363
17.481	11604.4	1508.79	0.115059					17.453	1813.99	4886.49	0.729274					0.0465	3.131			17.481	6566.9	5244.85	0.444037
17.4966	12240.7	758.049	0.0583172					17.4685	2148.59	4702.44	0.686385					0.0465	0.465			17.4966	11400.2	1691.78	0.129222
17.5121	12381.7	1851.4	0.130077					17.484	1518.34	4493.95	0.747461					0.0775	1.0385			17.5121	4984.04	4591.97	0.479529
17.5276	12909.4	1638.64	0.112636					17.4995	1851.95	5122.18	0.734454					0.1085	0.527			17.5276	11628.3	1293.16	0.100078
17.5431	11995.6	1269.83	0.095725					17.515	2022.26	4072.28	0.668185					0.0465	2.728			17.5431	8382.83	1048.4	0.111162
17.5587	13197	1185.82	0.0824468					17.5305	2420.18	4480.91	0.649305					0.0775	1.581			17.5587	10644.6	1942.24	0.154307
17.5742	10246.1	272.963	0.0259493					17.546	2631.54	4369.36	0.624115					0.0465	0.62			17.5742	8948.5	2268.6	0.202244
17.5897	12446.5	1069.11	0.0791013					17.5615	2074.89	3663.44	0.638415					0.372	6.882			17.5897	11063.5	2335.67	0.174315
17.6052	11734.2	1304.05	0.100017					17.577	1720.01	4012.12	0.699936					0.093	2.4025			17.6052	11908	1445.67	0.10826
17.6208	11230.2	895.953	0.0738859					17.5925	1602.91	4644.46	0.743426					0.1085	1.7515			17.6208	9415.04	3576.97	0.275321
17.6363	12035.8	1838	0.13248					17.608	2272.51	4740.75	0.675969					0.1085	0.2325			17.6363	9935.8	2000.6	0.167605
17.6518	12179.7	1719.96	0.123741					17.6235	1753.15	3919.13	0.690926					0.1085	1.9995			17.6518	9391.11	2951.22	0.239113
17.6673	12515.2	1299.37	0.0940584					17.639	2372.11	4238.42	0.641162					0.0465	1.0695			17.6673	12156.7	977.345	0.0744133
17.6829	12094.3	1607.95	0.11735					17.6545	1403.7	7241.81	0.837638					0.0465	0.5115			17.6829	11380	2267.81	0.166166
17.6984	12501	1344.92	0.0971348					17.67	2075.88	3849.69	0.649675					0.093	0.899			17.6984	7958.43	4115.17	0.34084
17.7139	11886.6	721.078	0.0571936					17.6855	2223.98	3740.3	0.627117					0.0465	0.093			17.7139	8800.99	3667.48	0.29414
17.7294	13600.1	2667.8	0.163991					17.701	1644	4664.94	0.739417					0.0465	0.279			17.7294	10678.7	3618.22	0.253078
17.745	11695.2	1172.48	0.0911182					17.7165	2203.67	4887.72	0.689247					0.0775	0.961			17.745	8164.69	4078.2	0.333108
17.7605	11314.3	2279.68	0.167698					17.732	1529.83	4983.73	0.765131					0.0465	0.4805			17.7605	6580.46	4583.33	0.410553
17.776	13557.9	2192.41	0.139197					17.7475	2720.75	4172.53	0.605304					0.2635	0.4805			17.776	7251.02	4474.33	0.381595
17.7915	13049.7	1169.84	0.0822696					17.763	2284.19	4660.3	0.671079					0.062	0.682			17.7915	8179.1	4471.27	0.35345
17.8071	13349.8	1916.68	0.125548					17.7785	1190.4	5043.29	0.809038					0.0775	2.5265			17.8071	7762	4974.59	0.390575
17.8226	13527.9	1219.36	0.0826837					17.794	1714.87	4826.02	0.737823					0.093	0.806			17.8226	7026.25	4253.73	0.377104
17.8381	12090.5	1322.19	0.0985777					17.8095	1656.26	3672.42	0.68918					0.093	0.062			17.8381	8241.17	3897.64	0.321089
17.8536	11245.7	1579.76	0.123173					17.825	2472.75	4261.16	0.632791					0.0775	0.4495			17.8536	11086.8	2668.12	0.193976
17.8692	12327.8	2343.49	0.159734					17.8405	2155.64	4529.93	0.677569					0.2635	0.434			17.8692	7079.72	4467.83	0.386907
17.8847	13182.6	1333.49	0.0918633					17.856	1707.06	3681.77	0.683223					0.0465	0.2325			17.8847	6602.42	5942.81	0.473711
17.9002	12904.6	1405.49	0.0982168					17.8715	3234.36	4034.51	0.55504					0.093	2.356			17.9002	9134.86	4194.56	0.314684
17.9157	11783	1109.67	0.0860703					17.887	2509.34	4563.17	0.645198					0.155	4.6345			17.9157	10245.6	2210.64	0.177473
17.9313	12676.8	941.289	0.0691206					17.9025	2320.83	4845.5	0.676148					0.1085	1.1315			17.9313	9125.46	3142.63	0.256163
17.9468	11769.8	2222.95	0.158865					17.918	4068.57	3895.48	0.489133					0.2945	4.185			17.9468	9992.45	3235.4	0.24459
17.9623	11655.7	2322.6	0.166157					17.9335	1940.48	4130.85	0.680386					0.0465	0.093			17.9623	8954.33	4913.75	0.354321
17.9778	11989.8	1001.95	0.0771222					17.949	1494.45	4341.67	0.74393					0.062	3.379			17.9778	10300.1	1860.2	0.152973
17.9934	11507.8	1361.13	0.105769					17.9645	1602.94	5146.29	0.762501					0.1705	3.193			17.9934	8612.26	3248.26	0.273871
18.0089	11772.5	2380.5	0.168198					17.98	1924.89	5000.89	0.722069					0.155	0.2945			18.0089	9379.8	3543.6	0.2742
18.0244	13866.8	807.418	0.0550228					17.9955	2548.14	3473.78	0.576856					0.1705	1.7825			18.0244	9898.59	2551.54	0.204941
18.0399	12290.7	1969.68	0.138123					18.011	1909.99	4539.74	0.703865					0.2015	2.263			18.0399	8795.61	3489.01	0.284014
18.0555	12634.4	2016.12	0.137614					18.0265	2262.67	4466.34	0.663744					0.1395	0.868			18.0555	9910.87	2686.97	0.213288
18.071	11842.8	2059.34	0.148131					18.042	3857.74	3197.96	0.453245					0.062	1.395			18.071	8266.68	2775.33	0.251343
18.0865	13352.2	2145.69	0.13845					18.0575	2017.97	4727.22	0.700828					0.1395	0.9455			18.0865	8838.39	3124.79	0.261201
18.102	12446.4	1014.84	0.0753901					18.073	3025.92	4486.96	0.597236					0.0465	1.085			18.102	10283.1	2333.17	0.184933
18.1176	11147.8	1215.64	0.0983251					18.0885	1239.94	4999.27	0.801267					0.3255	0.527			18.1176	10111	2974.27	0.2273
18.1331	12538.4	1706.58	0.119803					18.104	2342.48	4850.37	0.674332					0.496	0.7595			18.1331	8953.15	3649.55	0.289585
18.1486	13242.4	1514.04	0.102602					18.1195	1795.6	4143.9	0.697685					0.0465	0.403			18.1486	9696.69	2576.28	0.209915
18.1641	12940.1	864.898	0.0626511					18.135	1382.16	3975.03	0.742					0.093	0.6355			18.1641	10422.5	2772.75	0.210133
18.1797	12940.9	1750.7	0.119163					18.1505	2683.14	4283.74	0.614872					0.0775	0.961			18.1797	10894.7	3842.21	0.26072
18.1952	12043.3	2178.08	0.153155					18.166	2054.89	4655.89	0.693793					0.0465	0.1085			18.1952	9236.8	2832.27	0.234672
18.2107	11105.2	1297.24	0.104596					18.1815	2278.96	4986.44	0.686327					0.155	0.3565			18.2107	10560.5	2815.79	0.210506
18.2262	12010.1	1908.42	0.137114					18.197	2223.64	4119.7	0.649453					0.0775	0.186			18.2262	9585.77	2405.84	0.200627
18.2418	12046.6	1194.9	0.0902389					18.2125	1679.81	3586.98	0.681057					0.124	5.921			18.2418	9796.06	2190.7	0.18276
18.2573	12519.5	1371.34	0.098723					18.228	2090.29	4124.46	0.663657					0.0775	0.1085			18.2573	9171.26	4008.92	0.304163
18.2728	11814.7	2346.89	0.165722					18.2435	2662.34	4691.03	0.637942					0.186	0.9455			18.2728	8636.25	3191.5	0.269831
18.2883	10645.4	1867.19	0.149225					18.259	1317.73	4366.53	0.768179					0.186	0.2945			18.2883	7373.26	3857.69	0.343487
18.3039	11201.1	2017.94	0.152653					18.2745	2402	3287.59	0.577826					0.0775	0.062			18.3039	7310.84	3521.11	0.325067
18.3194	10971.7	1180.02	0.0971075					18.29	2067.14	4082.64	0.663867					0.2015	0.3875			18.3194	8477.22	4333.96	0.338295
18.3349	10637.8	1559.27	0.12784					18.3055	2883.71	4588.73	0.614087					0.124	0.1085			18.3349	7289.29	4048.08	0.357056
18.3504	10733.1	1278.26	0.106421					18.321	2471.02	3865.19	0.610016					0.0465	0.434			18.3504	7638.03	3871.75	0.336388
18.366	12756.8	254.436	0.0195552					18.3365	2990.39	4800.83	0.616185					0.062	0.837			18.366	7193.04	4836.55	0.402054
18.3815	10332	1285.29	0.110637					18.352	2023.45	4812.53	0.704					0.0465	0.2325			18.3815	7696.68	3457.38	0.309966
18.397	12238.5	1363.73	0.100258					18.3675	1896.93	3639.68	0.657385					0.2325	1.4725			18.397	6547.05	4344.84	0.398906
18.4125	11438.6	1351.63	0.105677					18.383	4265.91	4493.57	0.512995					0.0775	0.2325			18.4125	7373.51	4094.48	0.357035
18.4281	12448.8	862.899	0.0648227					18.3985	3362.37	4606.84	0.57808					0.0775	2.666			18.4281	9264.22	4273.53	0.315675
18.4436	10893.7	2106.24	0.16202					18.414	1944.51	4467.82	0.696754					0.1085	0.0775			18.4436	8466.56	3933.85	0.317236
18.4591	10546.9	1681.04	0.137475					18.4295	2332.61	5338.65	0.695929					0.1085	0.1395			18.4591	8135.17	3864.57	0.322055
18.4746	12808.6	1364.47	0.0962717					18.445	1958.08	4821.28	0.71117					0.1705	0.651			18.4746	7343.86	3621.4	0.330261
18.4902	10920.6	2278.3	0.172614					18.4605	2473.09	4291.43	0.634403					0.465	0.4185			18.4902	8364.21	4178.03	0.333117
18.5057	12346	1784.88	0.12631					18.476	3377.79	4809.22	0.587421					0.1395	1.6585			18.5057	8818.01	3295.43	0.272048
18.5212	11885.3	867.84	0.068049					18.4915	2323.34	5631.06	0.707917					0.2325	0.093			18.5212	7111.76	3944.57	0.35677
18.5367	11107.4	1195.86	0.0971986					18.507	1321.76	5434	0.804351					0.217	1.116			18.5367	9198.1	3949.88	0.300417
18.5523	10921.4	2055.46	0.158395					18.5225	2742.07	4590.96	0.626066					0.186	1.0385			18.5523	9251.24	3345.09	0.265561
18.5678	12640.1	1628.63	0.11414					18.538	2996.26	5002.3	0.6254					0.0775	2.4025			18.5678	8023.76	3169.11	0.283136
18.5833	12327.6	1372	0.100149					18.5535	1782.01	4121.8	0.69816					0.062	3.069			18.5833	8515.47	4007.93	0.320035
18.5988	12750.5	1106.82	0.0798722					18.569	2455.77	4069.49	0.623652					0.2015	1.953			18.5988	9008.35	3317.01	0.269121
18.6144	12125.5	1978.49	0.140279					18.5845	4563.54	4184.65	0.478345					0.1085	0.1085			18.6144	9386.77	4497.8	0.323942
18.6299	11292.3	1916.53	0.145095					18.6	2342.96	3927.12	0.626327					0.1705	1.7515			18.6299	9607.67	5938.94	0.382009
18.6454	12489.4	699.602	0.0530443					18.6155	2224.24	4896.93	0.687658					0.2015	2.728			18.6454	8619.78	3749.05	0.303104
18.6609	9746.12	908.341	0.0852545					18.631	1922.19	4103.87	0.68102					0.1085	2.2165			18.6609	8645.52	3265.65	0.274167
18.6765	11930.3	570.816	0.0456613					18.6465	1239.56	4521.09	0.784822					0.2325	1.1625			18.6765	8347.38	3612.32	0.302041
18.692	12383.1	962.046	0.0720894					18.662	1965.04	5074	0.720837					0.0465	3.007			18.692	8252.19	4408.85	0.348222
18.7075	10426.6	809.653	0.0720572					18.6775	1906.74	4653.87	0.709365					0.062	2.511			18.7075	8555.72	3237.07	0.274496
18.723	13103.5	1184.32	0.0828901					18.693	2626.32	3439.1	0.567001					0.124	1.1625			18.723	9546.67	3643.71	0.27624
18.7386	11513.4	1131.47	0.0894805					18.7085	1793.65	4388.38	0.709861					0.0775	1.488			18.7386	8944.81	4280.89	0.323679
18.7541	14696.9	885.731	0.0568408					18.724	2560.93	3908.96	0.604177					0.0775	1.8445			18.7541	8007.45	3436.99	0.30032
18.7696	12774	1927.29	0.131096					18.7395	2275.51	4306.8	0.654299					0.1395	9.5325			18.7696	8857.78	3928.32	0.307234
18.7851	12539	1663.48	0.117126					18.755	2321.9	5213.91	0.691885					0.186	3.7975			18.7851	9372.81	4442.54	0.321566
18.8007	11475.6	1325.19	0.103524					18.7705	2615.62	4232.01	0.618025					0.0465	3.162			18.8007	9890.5	3772.55	0.276113
18.8162	9366.9	1365.28	0.127213					18.786	2651.9	4237.99	0.615103					0.093	0.2325			18.8162	7931.4	3710	0.31869
18.8317	12050.8	685.217	0.0538015					18.8015	2458.03	4575.86	0.650545					0.0775	2.914			18.8317	8689.01	4550.61	0.343711
18.8472	11273	1502.08	0.117579					18.817	1703.41	4237.21	0.713261					0.093	2.821			18.8472	8302.45	4075.52	0.329256
18.8628	13327.4	2231.91	0.143445					18.8325	1845.42	4648.3	0.715815					0.0465	0.527			18.8628	8937.89	4463.33	0.333054
18.8783	10864.1	1732.39	0.13753					18.848	2638.79	5337.89	0.669187					0.806	2.8675			18.8783	8320.48	3136.29	0.27375
18.8938	10797.2	1369.92	0.112592					18.8635	2925.79	4657.65	0.614187					0.0465	8.4165			18.8938	9527.67	3486.25	0.267887
18.9093	13115.7	1198.68	0.0837392					18.879	1939.24	4207.62	0.684516					0.0465	0.9145			18.9093	8020.13	4563.01	0.362629
18.9249	11149.1	581.286	0.0495538					18.8945	1587.7	4855	0.753566					0.062	1.085			18.9249	9730.29	4309.82	0.306965
18.9404	10561.3	1064.26	0.0915448					18.91	2768.52	4338.08	0.61043					0.0465	2.2475			18.9404	9260.08	3710.25	0.286057
18.9559	9278.01	1770.47	0.160245					18.9255	2745.49	4262.22	0.608219					0.2945	0.775			18.9559	8795.8	4149.95	0.320565
18.9714	12977.1	1283.99	0.0900345					18.941	2190.58	4529.71	0.674035					0.1705	0.8525			18.9714	10097.3	4327.98	0.300027
18.987	13528.8	1380.58	0.0925982					18.9565	2177.21	4415.04	0.669731					0.093	1.829			18.987	8405.86	3488.57	0.293294
19.0025	9272.44	1416.58	0.132526					18.972	2069.28	4170.7	0.668383					0.1085	1.333			19.0025	8532.57	2651.15	0.237054
19.018	11280.9	1070.73	0.0866874					18.9875	1705.29	4320.24	0.716989					0.0465	2.1855			19.018	10111.5	3996.94	0.283302
19.0335	12065.7	785.597	0.0611298					19.003	1916.89	4379.28	0.695547					0.0775	0.4805			19.0335	8772.55	4074.81	0.317171
19.0491	11612.2	819.258	0.065902					19.0185	2615.85	3616.88	0.580304					0.186	0.279			19.0491	8870.09	5229.14	0.370881
19.0646	12996.5	827.857	0.0598839					19.034	1629.5	4248.18	0.722765					0.062	2.418			19.0646	7629.62	3756.62	0.329926
19.0801	10661.8	1994.19	0.157569					19.0495	1927.56	4721.54	0.710102					0.1395	2.7435			19.0801	8595.18	4224.21	0.329517
19.0956	13246.2	985.286	0.0692327					19.065	2327.33	4259.54	0.646671					0.155	0.155			19.0956	7918.08	3823.93	0.325662
19.1112	9713.58	1047.42	0.0973347					19.0805	993.559	4855.02	0.83012					0.062	0.372			19.1112	8415.58	3999.02	0.322122
19.1267	11214	1292.1	0.103318					19.096	2019.97	4871.69	0.706897					0.0775	1.0075			19.1267	8583.24	3685.4	0.300392
19.1422	11697.1	873.964	0.0695219					19.1115	2244.99	4600.17	0.672032					0.248	0.31			19.1422	8686.02	4854.68	0.358525
19.1577	12485.3	1487.58	0.106462					19.127	2043.96	4444.21	0.684971					0.0775	1.1005			19.1577	6738.9	4000.03	0.372479
19.1733	11575	1798.87	0.134506					19.1425	2496.64	4238.4	0.629306					0.062	0.6045			19.1733	10326	3342.18	0.244523
19.1888	10488.9	2682.26	0.203647					19.158	3469.64	4119.69	0.542827					0.062	0.279			19.1888	9391.52	3709.53	0.283148
19.2043	10807.6	928.665	0.0791277					19.1735	1745.11	5241.46	0.75022					0.093	0.6045			19.2043	10539.5	3951.44	0.272684
19.2198	10643.5	1154.6	0.0978631					19.189	2184.26	4063.05	0.650367					0.496	0.651			19.2198	10009.1	2624.4	0.207733
19.2354	11126.5	603.132	0.0514195					19.2045	1814.95	4537.16	0.714276					0.0465	2.728			19.2354	8391	3869.48	0.315606
19.2509	11492.6	1423.52	0.110212					19.22	2343.66	4497.98	0.657442					0.0775	0.093			19.2509	9025.4	3243.98	0.264396
19.2664	11288.4	1434.81	0.112771					19.2355	2243.08	4986.64	0.689742					0.062	0.6355			19.2664	7917.58	3669.23	0.316673
19.2819	10497	471.786	0.0430115					19.251	2735.29	4822.15	0.638067					0.186	0.682			19.2819	8068.26	3968.11	0.329676
19.2975	11990.8	1894.66	0.136449					19.2665	2069.34	4660.3	0.692504					0.062	0.372			19.2975	9350.08	4663.82	0.332799
19.313	10066.5	1751.22	0.148186					19.282	1882.12	4631.23	0.711036					0.1395	0.6355			19.313	7563.92	3114.26	0.291647
19.3285	13991.8	827.106	0.0558143					19.2975	2807.94	4138.55	0.595776					0.0465	0.9145			19.3285	7791.9	2690.07	0.256638
19.344	10569.6	1804.45	0.145825					19.313	3220.62	3292.16	0.505492					0.0465	0.341			19.344	9737.73	3246.79	0.250051
19.3596	13302.7	506.088	0.0366497					19.3285	2002.89	4041.59	0.668641					0.062	0.4495			19.3596	10410.6	3587.05	0.256261
19.3751	11569.4	1489.69	0.114074					19.344	1390.23	4739.15	0.773186					0.0775	0.31			19.3751	7499.82	4042.45	0.35023
19.3906	11174.3	1259.51	0.101297					19.3595	2072.41	5031.88	0.708288					0.062	0.3255			19.3906	8848.61	4014.85	0.312113
19.4061	12989	1684.88	0.114821					19.375	2177.2	5454.52	0.714717					0.0465	1.457			19.4061	8714.04	3314.91	0.275578
19.4216	11192.4	1490.83	0.117544					19.3905	930.076	4822.5	0.83832					0.0465	0.465			19.4216	8887.57	4157.75	0.318716
19.4372	12817.2	1159.74	0.0829747					19.406	2828.71	4747.81	0.626648					0.0465	0.1395			19.4372	8438.4	4483.62	0.346975
19.4527	11994.9	1265.35	0.0954246					19.4215	2661.16	4476.95	0.62719					0.527	2.077			19.4527	7885.59	3369.59	0.299381
19.4682	11263.9	1006.24	0.0820067					19.437	2047.72	4035.26	0.663369					0.2635	0.1085			19.4682	8328.89	4136.61	0.331845
19.4837	12347.9	1228.82	0.0905091					19.4525	1465.34	5255.5	0.78197					0.093	0.0465			19.4837	7037.03	4126.62	0.369648
19.4993	12670.5	839.63	0.062148					19.468	2468.34	4926.81	0.666222					0.155	0.93			19.4993	9426.47	4843.42	0.339415
19.5148	11304.9	1741.53	0.133487					19.4835	1829.88	4831.96	0.72532					0.062	2.108			19.5148	9370.14	3502.05	0.272063
19.5303	10922	530.895	0.0463545					19.499	1253.62	4005.7	0.761638					0.2015	0.8525			19.5303	9170.57	4303.12	0.319372
19.5458	11036.7	1457.81	0.116676					19.5145	2342.89	3899.22	0.624664					0.186	0.062			19.5458	8749.98	3974.58	0.312355
19.5614	11157.9	2044.32	0.154847					19.53	1849.49	4557.71	0.711341					0.713	2.6815			19.5614	6772.53	3224.59	0.322552
19.5769	13569.4	1662.28	0.109133					19.5455	2448.15	3637.73	0.597733					0.0465	0.217			19.5769	9195.19	2739.2	0.229522
19.5924	11644.4	1458.91	0.111339					19.561	2808.16	4469.29	0.614129					0.093	0.899			19.5924	9307.05	3341.91	0.264205
19.6079	12536.6	1449.68	0.10365					19.5765	2429.65	5251.81	0.6837					0.0465	0.527			19.6079	8847.59	3876.18	0.304641
19.6235	11097.4	354.554	0.03096					19.592	2482.75	4938.48	0.665453					0.0465	0.186			19.6235	10021.1	4670.73	0.317913
19.639	11935.9	1183.07	0.0901803					19.6075	2033.09	5094.47	0.714756					0.093	0.155			19.639	7704.99	4357.81	0.36126
19.6545	12759	1057.36	0.0765296					19.623	1988.32	5577.28	0.737189					0.093	0.496			19.6545	8534.81	4918.97	0.36562
19.67	11826.3	2136.9	0.153038					19.6385	2145.26	5164.02	0.706501					0.186	0.961			19.67	7858.23	3854.48	0.329085
19.6856	12787.2	1376.77	0.0972021					19.654	2736.28	5444.18	0.665511					0.0465	0.248			19.6856	7809.6	3791.02	0.326794
19.7011	12772.9	1596.1	0.11108					19.6695	1872.38	4668.29	0.713733					0.186	0.558			19.7011	9309.78	3630.79	0.280574
19.7166	12678.3	951.892	0.0698372					19.685	1420.89	3779.69	0.726783					0.0775	1.767			19.7166	8192.99	4191.44	0.338444
19.7321	13983.3	885.707	0.0595674					19.7005	2647.46	4688.11	0.639093					0.062	0.31			19.7321	7490.79	3607.53	0.325052
19.7477	9639.09	2175.32	0.184124					19.716	2188.59	4830.77	0.688207					0.0465	0.5115			19.7477	8622.55	3487.36	0.287976
19.7632	12375.7	1718.76	0.121945					19.7315	1746.31	4842.6	0.734962					0.0465	0.7595			19.7632	9386.07	4471.26	0.322664
19.7787	11242.4	1086.57	0.0881317					19.747	1835.98	3909.86	0.680468					0.217	0.279			19.7787	8284.6	3155.17	0.275807
19.7942	10530.6	642.389	0.0574948					19.7625	2853.79	4163.27	0.593307					0.0465	0.6045			19.7942	7620.6	4546.49	0.373671
19.8098	12747.9	2224.81	0.148591					19.778	2699.34	4280.83	0.613285					0.0775	0.5115			19.8098	8483.76	4835.02	0.363023
19.8253	13189.4	1109.41	0.0775878					19.7935	2899.51	4584.78	0.612587					0.248	0.1395			19.8253	6695.56	2577.39	0.277947
19.8408	12817.7	967.784	0.070203					19.809	1067.43	4284.19	0.80054					0.062	0.5735			19.8408	9476.68	3258.35	0.255858
19.8563	12407.8	1486.03	0.106956					19.8245	2618.2	4085.86	0.60946					0.1395	0.465			19.8563	7726.49	3548.92	0.314749
19.8719	11299.2	1347.48	0.106548					19.84	2007.37	5115.02	0.718161					0.0465	0.434			19.8719	7995.6	4447.08	0.357405
19.8874	11536.2	1857.66	0.138695					19.8555	2375.36	4258.61	0.64194					0.2325	0.155			19.8874	8052.79	2867.04	0.262554
19.9029	11531.9	1768.77	0.132984					19.871	1553.33	4767.9	0.754268					0.1395	0.1395			19.9029	8978.1	4043.15	0.310504
19.9184	12411.8	1544.32	0.110656					19.8865	1444.18	4740.73	0.766499					0.0465	0.1395			19.9184	8892.96	5481.81	0.381349
19.934	10769.2	1887.64	0.14914					19.902	2271.08	4994.76	0.68743					0.217	0.0775			19.934	7321.22	4109.38	0.359507
19.9495	11918.9	1287.03	0.0974582					19.9175	4101.12	4174.26	0.504419					0.1085	0.279			19.9495	7466.65	2769.49	0.27056
19.965	11964.4	1522.2	0.112868					19.933	2268.32	4663.56	0.67277					0.124	0.124			19.965	9597.55	3249.05	0.252911
19.9805	11057.4	2104.62	0.159902					19.9485	1949.42	4282.83	0.687205					0.124	0.372			19.9805	8545.97	3755.77	0.305304
19.9961	11650.5	2020.56	0.147798					19.964	2869.45	4585.21	0.61508					0.0465	0.5735			19.9961	6977.28	3418.47	0.328833
20.0116	10907.3	279.844	0.0250149					19.9795	2523.04	4883.34	0.659342					0.1705	1.519			20.0116	8495.87	3986.67	0.31938
20.0271	11274.6	1863.74	0.141855					19.995	2774.86	4790.86	0.633232					0.062	3.162			20.0271	7573.27	3976.6	0.344299
20.0426	12054	1463.73	0.108282					20.0105	2660.88	4888.91	0.647556					0.155	0.3565			20.0426	9616.72	2513.14	0.207186
20.0582	11237	1266.36	0.101281					20.026	2466.45	4843.4	0.662586					0.062	0.7905			20.0582	10075.2	3098.72	0.235216
20.0737	12198.8	1488.96	0.10878					20.0415	2844.91	4732.81	0.62457					0.2325	1.302			20.0737	7128.41	3886.21	0.352823
20.0892	12470.5	1526.99	0.10909					20.057	2340.01	4611	0.663357					0.248	5.5335			20.0892	9009.61	3630.7	0.287232
20.1047	12006.6	1100.05	0.0839309					20.0725	1698.49	3615.34	0.680364					0.1395	9.3775			20.1047	8672.28	3033.22	0.259128
20.1203	10855.8	1810.45	0.142935					20.088	2767.78	4228.41	0.604388					0.1705	4.588			20.1203	8037.67	4704.37	0.3692
20.1358	12272	947.513	0.0716755					20.1035	2080.09	4820.68	0.698571					0.124	0.341			20.1358	6679.71	3608.67	0.350752
20.1513	10276.3	2408.54	0.189876					20.119	5194.13	3582.41	0.40818					0.0465	1.6895			20.1513	10961.4	4410.95	0.28694
20.1668	11826.2	1446.5	0.108983					20.1345	1736.65	4922.63	0.739213					0.062	5.084			20.1668	8291.38	3867.88	0.318101
20.1824	12678.6	1371.33	0.0976039					20.15	2801.04	3963.38	0.585916					0.217	3.9215			20.1824	8193.95	3715.71	0.311991
20.1979	11428.9	1932.3	0.14462					20.1655	2942.24	5323.24	0.644033					0.1085	0.31			20.1979	8228.65	2993.02	0.266718
20.2134	11685	1130.14	0.0881876					20.181	2359.69	5336.13	0.69338					0.0775	1.705			20.2134	9304.72	4193.41	0.310666
20.2289	9749.75	1004.4	0.0933963					20.1965	1831.14	4216.57	0.697217					0.062	0.6975			20.2289	8615.95	3596.2	0.294477
20.2445	13720.5	1340.41	0.0889993					20.212	1727.15	3992.81	0.698048					0.062	1.0075			20.2445	9294.89	4253.88	0.313968
20.26	11773.6	1308.04	0.0999899					20.2275	1776.16	3858.99	0.684806					0.093	3.069			20.26	9578.7	3590.9	0.272666
20.2755	10215.8	1439.42	0.1235					20.243	1973.69	5542.4	0.737404					0.1395	0.5425			20.2755	8565.5	4430.32	0.340903
20.291	11565.1	724.167	0.0589265					20.2585	1804.46	3774.18	0.676541					0.155	0.31			20.291	10062.7	3327.59	0.248507
20.3066	12753.1	1663.85	0.11541					20.274	1575.86	4525.81	0.741733					0.062	1.2555			20.3066	8705.28	4019.65	0.315888
20.3221	11884.5	1153.29	0.0884575					20.2895	2674.46	4225.75	0.612409					0.6665	0.8525			20.3221	9475.6	4141.61	0.304145
20.3376	11892.1	2472.79	0.172141					20.305	2255.82	5481.64	0.708455					0.403	0.9765			20.3376	8854.82	4386.02	0.331249
20.3531	11148.5	2240.49	0.167339					20.3205	1801.04	3854.26	0.68153					0.062	0.2945			20.3531	8186.77	4326.1	0.345732
20.3687	11853.5	1935.59	0.140372					20.336	2561.45	3952.24	0.606759					0.0775	1.2245			20.3687	9146.39	3261.48	0.262856
20.3842	12200.9	1844.32	0.131313					20.3515	2429.04	5540.8	0.69522					0.062	1.7205			20.3842	8529.84	3007.72	0.260689
20.3997	11587.9	927.451	0.0741052					20.367	3355.28	4935.81	0.595315					0.155	5.7195			20.3997	8975.02	3788.18	0.296805
20.4152	14053.3	1858.47	0.116798					20.3825	2763.13	5560.78	0.668049					0.0465	0.31			20.4152	9344.83	3740.72	0.285867
20.4308	10448.4	1470.19	0.123353					20.398	1679.5	5660.69	0.771191					0.2635	0.279			20.4308	9626.99	3427.68	0.262564
20.4463	11658.3	999.98	0.0789983					20.4135	1440.04	3758.94	0.723015					0.093	0.1705			20.4463	9067.88	4119.52	0.312383
20.4618	10012.1	1020.32	0.0924833					20.429	1990.56	4561.25	0.696182					0.093	0.8525			20.4618	9251.53	3913.15	0.297246
20.4773	13615.6	561.792	0.0396258					20.4445	1769.33	4320.84	0.709478					0.0465	0.5425			20.4773	8138.04	3767.67	0.316459
20.4929	11657	2341.23	0.167252					20.46	2234.6	4185.27	0.651925					0.2635	1.953			20.4929	8845.38	3688.23	0.294267
20.5084	11121.6	1791.04	0.138704					20.4755	2430.57	4293.83	0.638545					0.186	0.3565			20.5084	7256.58	3007.8	0.293032
20.5239	11913	1269.31	0.0962892					20.491	2947.59	4979.04	0.628141					0.093	2.945			20.5239	9341.34	3402.16	0.266972
20.5394	11160.5	2079.53	0.157064					20.5065	2217.51	4943.24	0.690324					0.651	0.4495			20.5394	8740.98	3878.49	0.307342
20.555	11286.6	1052.37	0.085288					20.522	2852.17	4703.26	0.622501					0.062	0.4805			20.555	8245.97	4131.34	0.333783
20.5705	10297.7	1913.58	0.156706					20.5375	1786.84	4781.44	0.727959					0.0465	1.736			20.5705	8966	4766.44	0.347093
20.586	10858.1	2423.72	0.182485					20.553	1669.65	4889.05	0.74543					0.062	1.209			20.586	9607.97	4442.66	0.31619
20.6015	11269.7	1550.25	0.120925					20.5685	2001.38	3849.4	0.65793					0.0465	0.589			20.6015	8496.33	3709.83	0.303931
20.6171	12080.4	1376.99	0.102322					20.584	1662.79	4996.23	0.750295					0.0465	0.589			20.6171	8766.09	3146.85	0.264154
20.6326	10358.2	1187.75	0.102872					20.5995	1830.65	3908.21	0.681008					0.0465	0.3875			20.6326	8740.43	4002.54	0.314098
20.6481	10061.6	1052.24	0.0946787					20.615	2410.22	3793.05	0.611459					0.8525	0.372			20.6481	8573.29	3551.61	0.292919
20.6636	11103.1	1983.37	0.151559					20.6305	2504.77	3732.51	0.598419					0.0775	3.2395			20.6636	8378.15	3249.08	0.279437
20.6792	12652.1	1541.93	0.108632					20.646	2363.58	4105	0.634606					0.3255	7.657			20.6792	7899.72	3624.8	0.314529
20.6947	11459	1452.19	0.112475					20.6615	1899.63	3962.71	0.675961					0.1395	0.279			20.6947	8630.28	2960.25	0.255402
20.7102	11419.1	1238.35	0.0978361					20.677	2712.72	4437.15	0.620592					0.1085	0.248			20.7102	8846	3924.69	0.30732
20.7257	13575.9	480.912	0.034212					20.6925	2632.27	3948.01	0.599976					0.124	0.3255			20.7257	9877.87	3291.2	0.249919
20.7413	11517.6	1323.83	0.10309					20.708	1701.99	4148.44	0.709084					0.0775	5.487			20.7413	9315.94	3963.87	0.298488
20.7568	11251.6	1319.53	0.104965					20.7235	2820.39	3710.2	0.568126					0.186	5.3475			20.7568	8549.16	4038.53	0.320832
20.7723	11211	1766.35	0.136111					20.739	2667.68	4312.64	0.617828					0.0775	4.526			20.7723	7622.22	3616.61	0.321796
20.7878	10522.1	1741.22	0.141985					20.7545	3294.41	4448.79	0.574541					0.062	0.682			20.7878	6777.68	4477.34	0.397808
20.8034	11353.6	1494.82	0.116343					20.77	2959.57	4962.79	0.626429					0.0775	4.8205			20.8034	6629.49	3594.12	0.351551
20.8189	11056.5	1185.39	0.0968302					20.7855	2161.71	4633.06	0.681857					0.124	2.0615			20.8189	8052.51	5305.92	0.397196
20.8344	11925.7	1865.7	0.13528					20.801	2063.17	5711.1	0.734615					0.0465	0.775			20.8344	8690.38	4124.02	0.321827
20.8499	12727	1544.5	0.108222					20.8165	3518.62	4656.39	0.569588					0.062	1.581			20.8499	8211.02	4199.95	0.338406
20.8655	11236.4	1469.67	0.115666					20.832	1434.06	5507.11	0.793398					0.1395	1.488			20.8655	10193.4	3494.97	0.255323
20.881	14661	1845.48	0.111804					20.8475	1808.49	4454.05	0.711221					0.2015	0.3875			20.881	8612.87	4589.16	0.34761
20.8965	12051.9	1358.79	0.101321					20.863	1507.97	4467.32	0.747633					0.217	2.1855			20.8965	9312.15	2454.98	0.20863
20.912	11456.3	964.909	0.0776825					20.8785	2443.31	4856.66	0.665298					0.062	0.837			20.912	8953.75	3679.44	0.291252
20.9276	10704.2	1262.43	0.105496					20.894	1883.43	4696.19	0.713748					0.186	0.7905			20.9276	8855.55	3741.38	0.297007
20.9431	10650.9	1807.92	0.145111					20.9095	1575.68	5221.38	0.768183					0.0465	0.8525			20.9431	7672.01	3669.81	0.323564
20.9586	10546.8	996.833	0.0863534					20.925	1891.56	3566.3	0.653424					0.0465	2.0305			20.9586	9870.52	3449.74	0.258984
20.9741	12446.4	2033.02	0.140408					20.9405	2440.86	5385.3	0.688115					0.217	2.5575			20.9741	7356.41	4717.28	0.390707
20.9897	10983.7	1247.27	0.101976					20.956	3267	4581.35	0.583734					0.2015	1.2865			20.9897	9603.38	4612.93	0.324481
21.0052	10600.8	1468.77	0.121692					20.9715	1892.25	4887.77	0.720907					0.372	5.022			21.0052	8675.9	3884.97	0.309291
21.0207	10989.6	3023.97	0.215789					20.987	2166.74	5206.67	0.706141					0.186	0.372			21.0207	7486.44	3979.67	0.347081
21.0362	10705	1681.37	0.135743					21.0025	2835.26	3859.45	0.576492					0.1395	3.131			21.0362	6936.56	4036.83	0.367874
21.0518	10200.2	463.993	0.0435095					21.018	2992.9	3373.46	0.529889					0.155	0.403			21.0518	6240.44	5558.98	0.471123
21.0673	11522.4	1754.02	0.132115					21.0335	2700.44	2864.1	0.514706					0.0775	1.085			21.0673	6013.25	3942.18	0.395983
21.0828	11911	1040.6	0.080345					21.049	2273.41	4622.33	0.670316					0.0775	3.1775			21.0828	5937.3	3936.05	0.398654
21.0983	11330.1	1412.91	0.110877					21.0645	2324.25	4089.05	0.637589					0.0775	1.7205			21.0983	6730.08	4671.16	0.409706
21.1139	10172	1075.48	0.0956199					21.08	1562.34	5082.12	0.764866					0.0775	0.0775			21.1139	12801.1	3602.92	0.219636
21.1294	11693.9	554.05	0.0452362					21.0955	1879.14	3932.92	0.676682					0.0465	0.1085			21.1294	9910.2	1528.07	0.133592
21.1449	9970.76	802.063	0.0744524					21.111	2236.47	4666.26	0.676002					0.1395	0.248			21.1449	11847.6	1627.04	0.120748
21.1604	9969.15	1233.51	0.110108					21.1265	1427.24	4825.35	0.771737					0.186	2.449			21.1604	7955.08	4021.47	0.335779
21.176	10507.9	1279.91	0.10858					21.142	2117.58	5000.74	0.702517					0.093	1.1005			21.176	6714.51	4703.96	0.411961
21.1915	12541.3	1853.56	0.128766					21.1575	1948.27	4014.29	0.67325					0.062	1.8135			21.1915	6037.03	3943.24	0.395103
21.207	11868.9	2296.8	0.162138					21.173	1981.76	4697.19	0.703283					0.2635	0.1705			21.207	7267.67	3762.21	0.341092
21.2225	12574	1573.89	0.111246					21.1885	2619.77	4229.42	0.617507					0.093	0.465			21.2225	7180.35	3099.42	0.301507
21.2381	11253.9	1099.11	0.0889752					21.204	1430.02	3839.34	0.728616					0.9455	2.17			21.2381	8255.12	4271.66	0.341002
21.2536	10817.7	1127	0.0943516					21.2195	3261.79	3642.83	0.527593					0.0465	3.0535			21.2536	8808	3249.06	0.269473
21.2691	10965.1	887.363	0.0748674					21.235	8928.23	1179.74	0.116714					0.3875	0.2325			21.2691	8624.67	3254.34	0.273957
21.2846	10780.2	374.612	0.0335829					21.2505	8432.19	1599.03	0.159406					0.0465	1.178			21.2846	8617.27	4455.13	0.340804
21.3002	11299.2	914.664	0.0748873					21.266	8458.96	2205.36	0.206798					0.186	0.4495			21.3002	9685.97	3846.6	0.284248
21.3157	11832	1014.82	0.0789941					21.2815	9301.47	1453.26	0.135128					0.062	4.6965			21.3157	7668.41	4145.2	0.350883
21.3312	12091.9	1857.56	0.133163					21.297	4353.41	2168.16	0.33246					0.093	0.31			21.3312	8035.06	2829.19	0.260413
21.3467	12068.9	1425.87	0.105661					21.3125	2507.33	5323.46	0.679812					0.124	0.806			21.3467	7988.61	2802.83	0.259727
21.3623	10777.6	1992.88	0.156053					21.328	2039.16	5645.21	0.734635					0.155	1.6275			21.3623	8341.19	3242.43	0.279915
21.3778	13369.3	2139.96	0.137979					21.3435	2548.61	4437.32	0.63518					0.248	0.9145			21.3778	9364.95	4093.6	0.304164
21.3933	11233.5	1073.28	0.0872104					21.359	1671.29	4763.9	0.740289					0.062	0.2015			21.3933	9092.28	3194.03	0.259967
21.4088	13285.5	1708.99	0.113975					21.3745	2512.47	4178.4	0.624493					0.0465	0.8215			21.4088	7469.05	2572.3	0.25617
21.4244	12475.8	1871.79	0.13046					21.39	2310.7	4104.7	0.63982					0.0465	1.1315			21.4244	8975.98	4366.28	0.327252
21.4399	12573	2567.09	0.169556					21.4055	3390.09	4184.21	0.552422					0.0465	4.3245			21.4399	9439.23	3605.7	0.276406
21.4554	10985.4	1953.89	0.151005					21.421	2761.89	4213.48	0.604051					0.7285	0.186			21.4554	8554.77	5187.45	0.377483
21.4709	10438.3	750.655	0.0670887					21.4365	2841.07	4280.56	0.601065					0.0775	0.7285			21.4709	9196.07	4097.61	0.308237
21.4865	11798	1498.93	0.112727					21.452	1975.44	3629.68	0.647565					0.1085	0.341			21.4865	9494.08	3771.51	0.284308
21.502	11528.6	1363.1	0.105735					21.4675	2696.91	4179.13	0.607781					0.31	1.8755			21.502	7646.31	3812.18	0.332695
21.5175	12379.6	1442.69	0.104374					21.483	2013.82	4028.27	0.666702					0.0465	0.713			21.5175	8223.75	2771.54	0.252066
21.533	12159.7	1473.07	0.108053					21.4985	2358.75	5080.74	0.682942					0.0465	6.479			21.533	8030.18	3399.1	0.297403
21.5486	12013.1	492.086	0.0393506					21.514	1606.53	5017.39	0.757466					0.062	0.744			21.5486	8090.56	3439.33	0.298297
21.5641	10119.8	1079.75	0.0964104					21.5295	2562.48	4627.8	0.643619					0.062	0.186			21.5641	8072.75	2920.1	0.265636
21.5796	11599.8	2976.54	0.204204					21.545	2268.36	4312.59	0.655314					0.2015	2.201			21.5796	7934.18	3707.5	0.318468
21.5951	10270.6	480.81	0.0447208					21.5605	2122.15	5211.52	0.710629					0.0465	3.131			21.5951	8900.09	4584.14	0.339963
21.6107	12407.6	1547.27	0.110877					21.576	2363.78	4445.19	0.652843					0.1395	2.6505			21.6107	7536.2	3829.74	0.336949
21.6262	10454.2	1719.03	0.141214					21.5915	2669.82	5315.64	0.665665					0.093	5.239			21.6262	8524.35	3859.08	0.311633
21.6417	11153.5	1087.87	0.0888685					21.607	3230.53	5759.57	0.640657					0.093	0.1395			21.6417	8022.98	2854.17	0.262401
21.6572	12392.2	1727.02	0.122317					21.6225	1966.43	3853.75	0.662136					0.0465	1.3485			21.6572	8374.23	3761.98	0.30998
21.6728	10670.2	2087.75	0.163643					21.638	2543.27	3857.44	0.602659					0.093	2.015			21.6728	9395.66	3411.47	0.266373
21.6883	12576.2	1476.14	0.105046					21.6535	1495.87	5050.66	0.771501					0.093	0.7905			21.6883	8611.99	3489.09	0.288329
21.7038	11822.9	1211.03	0.0929142					21.669	3079.58	4594.83	0.598721					0.124	1.6275			21.7038	7798.54	3695.12	0.321492
21.7193	10730.8	1000.6	0.0852925					21.6845	3142.33	3522.6	0.528527					0.0465	4.6035			21.7193	8135.81	3285.45	0.287661
21.7349	12426.6	1743.63	0.123049					21.7	1767.23	4770.91	0.729704					0.062	1.302			21.7349	9033.47	3330.87	0.269393
21.7504	9688.14	1587.82	0.140815					21.7155	2732.22	4895.81	0.641818					0.062	1.364			21.7504	9016.99	3207.28	0.26237
21.7659	11574.9	1307.58	0.101501					21.731	2890.55	3764.39	0.565653					0.1085	0.279			21.7659	8773.45	4116.82	0.319374
21.7814	11035.3	1859.43	0.144201					21.7465	6838.15	1701.35	0.199233					0.124	0.0775			21.7814	8925.88	2821.15	0.240159
21.797	12438.1	1612.86	0.114787					21.762	6521.6	3144.04	0.32528					0.062	0.2945			21.797	9137.44	3039.95	0.249639
21.8125	12212.9	1871.76	0.132894					21.7775	2345.28	4848.6	0.67399					0.1395	0.062			21.8125	9221.48	3975.56	0.301246
21.828	11774.2	2235.42	0.159563					21.793	6301.76	3122.32	0.331313					0.124	3.9525			21.828	8526.43	3558.09	0.294434
21.8435	11603.9	2120	0.154475					21.8085	1634.89	4166.92	0.718211					0.124	0.5115			21.8435	8264.47	3494.91	0.297202
21.8591	12132.9	1531.23	0.112062					21.824	2381.76	4686.43	0.663031					0.1705	2.5885			21.8591	8892.25	3852.19	0.302264
21.8746	12275.4	1398.7	0.102288					21.8395	2405.5	4231.21	0.637547					0.1705	1.5655			21.8746	8344.88	3092.29	0.270372
21.8901	10738.8	1980.36	0.155699					21.855	1779.29	4759.51	0.727888					0.0775	2.294			21.8901	8711.94	3156.28	0.265944
21.9056	11187.7	992.476	0.0814827					21.8705	2930.37	4381.16	0.599212					0.0465	0.2015			21.9056	9609.5	4391.32	0.313647
21.9212	12853.4	1072.68	0.0770266					21.886	2288.18	4398.05	0.657777					0.093	1.3175			21.9212	8823.86	3435.29	0.280222
21.9367	11358.4	1129.97	0.0904814					21.9015	1880.74	5242.06	0.735955					0.2325	1.674			21.9367	9887.07	3316.22	0.251166
21.9522	12672.9	1608.17	0.112608					21.917	1486.52	4389.16	0.747004					0.062	1.4725			21.9522	7228.78	4795.17	0.398801
21.9677	13006.2	1159.06	0.0818245					21.9325	1568.43	4571.7	0.74456					0.186	1.767			21.9677	7812.38	5155.09	0.39754
21.9833	11225.6	345.855	0.0298888					21.948	1866.55	4622.98	0.712375					0.2325	0.0465			21.9833	8572.54	5047.72	0.370604
21.9988	12348	1714.92	0.121946					21.9635	2197.93	4409.31	0.667345					0.1395	2.418			21.9988	8961.92	3351.99	0.272211
22.0143	11977.9	919.839	0.0713176					21.979	2172.34	5266.29	0.707965					0.1085	0.6355			22.0143	8350.03	3801.37	0.312834
22.0298	10859.1	1003.85	0.0846202					21.9945	1325.49	5369.69	0.802023					0.0775	0.1705			22.0298	8798.19	3340.43	0.27519
22.0454	11150.8	1280.1	0.102978					22.01	2047.97	5462.2	0.727307					0.0775	1.271			22.0454	7412.01	3631.89	0.328859
22.0609	11454.9	813.018	0.0662717					22.0255	1924.72	5067.77	0.724745					0.093	0.4495			22.0609	8091.71	4182.14	0.340735
22.0764	11613.5	1550.49	0.117782					22.041	2331.35	4640.99	0.665629					0.0465	1.829			22.0764	7375.25	2953.25	0.285932
22.0919	13287.6	731.933	0.0522079					22.0565	2635.78	4020.06	0.60399					0.124	2.108			22.0919	7766.51	4495.45	0.366618
22.1075	11511.1	1517.46	0.116472					22.072	2605.8	3808.06	0.593724					0.062	2.108			22.1075	5869.53	2964.62	0.335586
22.123	12709.9	1658.43	0.115422					22.0875	2113.04	4069.44	0.658221					0.062	4.3245			22.123	7400.39	5112.62	0.408584
22.1385	12576.6	431.203	0.0331497					22.103	1899.75	3794.9	0.666398					0.651	1.953			22.1385	7167.27	3861.24	0.350114
22.154	11967	1114.06	0.0851656					22.1185	1849.38	4040.67	0.686016					0.1705	2.2785			22.154	6674.08	3872.46	0.367178
22.1696	11457.4	1605.1	0.122878					22.134	2389.46	4465.52	0.651427					0.155	3.503			22.1696	6219.28	4501.23	0.419871
22.1851	12423.6	1050.54	0.0779669					22.1495	2094.34	4067.54	0.660114					0.0465	2.4955			22.1851	7288.66	4033.08	0.356224
22.2006	11349.2	2131.76	0.158131					22.165	1498.28	4252.71	0.739475					0.0465	1.023			22.2006	7237.93	3876.55	0.348784
22.2161	11935.4	1944.76	0.140111					22.1805	1744.13	4842.43	0.735199					0.1085	0.651			22.2161	8453.94	3924.94	0.317067
22.2317	12051.8	743.369	0.0580974					22.196	2280.49	3747.88	0.621707					0.0465	0.093			22.2317	6871.95	3187.46	0.316863
22.2472	11845.9	1352.69	0.102488					22.2115	2295.31	4869.06	0.679621					0.124	3.0225			22.2472	7355.78	3625.34	0.330143
22.2627	14130	1565.16	0.0997227					22.227	1901.47	4639.82	0.709313					0.6355	0.899			22.2627	7958.02	4357.66	0.35383
22.2782	12505.6	1491.87	0.106581					22.2425	1470.8	4239.51	0.742431					0.279	0.3875			22.2782	8283.41	4112.6	0.331768
22.2938	10980.3	1950.98	0.150873					22.258	1368.3	4717.12	0.775151					0.0465	4.5415			22.2938	7523.02	4476.85	0.373075
22.3093	13119	986.398	0.0699305					22.2735	2044.26	3902.67	0.656249					0.0465	1.2555			22.3093	6816.73	3884.95	0.363022
22.3248	12429.8	2049.24	0.141532					22.289	1144.75	3941.16	0.774918					0.093	9.9975			22.3248	7174.92	3368	0.319456
22.3403	10141.3	2213.72	0.179175					22.3045	2186.61	5144.56	0.701738					0.093	0.6975			22.3403	8151.65	5298.35	0.39393
22.3559	12502	845.961	0.0633775					22.32	2168.34	5412.37	0.713966					0.0465	0.6975			22.3559	8684.92	4849.2	0.358295
22.3714	11411.7	1669.07	0.127598					22.3355	3240.63	3625.17	0.528004					0.0465	0.186			22.3714	10097.2	3424.86	0.25328
22.3869	11202	1360.5	0.108298					22.351	1455.05	4120.78	0.739044					0.2635	5.5955			22.3869	10419.7	3012.33	0.224265
22.4024	11167.1	1502.06	0.11856					22.3665	2417.94	5908.26	0.709599					0.465	0.186			22.4024	9750.59	3941.31	0.287857
22.418	13980.3	999.363	0.0667149					22.382	2221.47	5290.78	0.704286					0.279	0.6975			22.418	10226.1	3784.02	0.270091
22.4335	12136.2	2602.47	0.176575					22.3975	1990.73	3106.65	0.60946					0.155	2.79			22.4335	8843.01	4031.58	0.313142
22.449	11961.6	1103.13	0.0844355					22.413	1335.05	4257	0.761259					0.0465	1.24			22.449	7690.36	3896.56	0.336289
22.4645	12848.8	1727.24	0.118499					22.4285	2363.21	5932.49	0.715128					0.124	0.6665			22.4645	7227.61	5398.6	0.427571
22.4801	12855.2	1892.75	0.12834					22.444	1500.14	4390.7	0.745343					0.062	1.674			22.4801	8791.72	4342.97	0.330649
22.4956	13035.4	1045.1	0.0742236					22.4595	2282.3	4447.95	0.66089					0.062	4.03			22.4956	8288.56	5129.25	0.382272
22.5111	13532.9	722.373	0.0506743					22.475	1345.61	4748.84	0.779207					0.062	0.899			22.5111	9317.24	3125.9	0.251215
22.5266	10103	1453.32	0.12576					22.4905	1994.77	5925.39	0.74814					0.062	0.744			22.5266	9005.82	4129.9	0.314402
22.5422	12944.7	1569.84	0.108157					22.506	2201.22	4449.07	0.669003					0.062	1.0075			22.5422	9022.42	4702.95	0.342646
22.5577	11575.8	1393.59	0.107452					22.5215	2733.96	3908.59	0.588417					0.124	1.4415			22.5577	8400.36	3804.03	0.311694
22.5732	13275.7	1820.35	0.120584					22.537	2737.62	4137.34	0.601798					0.434	3.937			22.5732	6964.7	4354.88	0.384721
22.5887	12209	2151.26	0.149806					22.5525	1370.01	4357.12	0.760785					0.1085	1.333			22.5887	7621.62	5220.49	0.406514
22.6043	12057.2	756.463	0.0590357					22.568	2438.06	4291.73	0.637722					0.093	1.0385			22.6043	7498.05	4813	0.39095
22.6198	12591.7	1622.64	0.114155					22.5835	2213.13	5377.74	0.708449					0.062	1.7205			22.6198	7503.32	5074.1	0.403429
22.6353	13407.6	1361.78	0.092203					22.599	2608.16	3000.22	0.534953					0.465	1.1935			22.6353	10186	3054.95	0.23072
22.6508	11396.8	956.063	0.0773963					22.6145	1744.61	4365.41	0.714467					0.093	1.9065			22.6508	9082.95	4247.04	0.318608
22.6664	12530	1414.46	0.101436					22.63	1899.94	5827.49	0.754131					0.0465	0.4185			22.6664	8969.06	3374.1	0.273358
22.6819	11059.4	1405.77	0.112776					22.6455	1846.91	4093.66	0.689102					0.0465	1.24			22.6819	7151.7	3626.48	0.336465
22.6974	12942.4	1609.96	0.110632					22.661	2057.56	3964.34	0.65832					0.1395	3.007			22.6974	8433.38	5182.48	0.380621
22.7129	13849.2	957.131	0.0646434					22.6765	2003.88	4192.01	0.676579					0.0775	1.9375			22.7129	10522.5	3751.69	0.26283
22.7285	13007.2	1193.7	0.0840584					22.692	2241.26	4093.99	0.646224					0.124	1.4105			22.7285	8076.18	3108.67	0.277936
22.744	12077.1	1432.5	0.106035					22.7075	2447.75	4682.77	0.656722					0.3255	1.3485			22.744	10611.1	4227.33	0.284891
22.7595	12433.5	862.215	0.064849					22.723	2436	3647.08	0.599545					0.2015	1.1005			22.7595	9129.73	3174.34	0.257991
22.775	10769.5	1363.59	0.112385					22.7385	1668.12	4697.45	0.737947					0.1705	5.115			22.775	8764.52	3810.87	0.303042
22.7906	10631.3	1695.64	0.137555					22.754	1879.93	4811.23	0.719042					0.6975	0.589			22.7906	9729.45	4237.9	0.303415
22.8061	12965.1	1577.8	0.108493					22.7695	1983.56	4035.63	0.67046					0.1705	0.2325			22.8061	9021.37	4240.24	0.319738
22.8216	13664.4	829.01	0.057199					22.785	2355.84	5287.24	0.691769					0.062	0.6355			22.8216	9075.53	3997.38	0.305776
22.8371	10708.5	441.02	0.0395551					22.8005	2399.73	4489.98	0.651694					0.0465	0.6665			22.8371	7769.7	3502.09	0.310695
22.8527	10766.4	1309.58	0.108445					22.816	1966.57	4914.91	0.714222					0.496	2.48			22.8527	8646.94	3732.73	0.301521
22.8682	10892.9	1671.01	0.133001					22.8315	1980.34	3545.3	0.641609					0.1085	9.9665			22.8682	7960.86	3274.6	0.291452
22.8837	12455.1	1477.11	0.106021					22.847	1595.89	5038.85	0.759464					0.465	3.1465			22.8837	9973.37	4206.44	0.29665
22.8992	12192.7	1659.36	0.119791					22.8625	1072.42	4317.6	0.801037					0.0775	1.0385			22.8992	10694.4	4111.01	0.27767
22.9148	12948.7	2392.18	0.155935					22.878	2098.59	4206.26	0.667147					0.093	1.1315			22.9148	10323	3550.34	0.255911
22.9303	12043.6	1270.78	0.0954437					22.8935	2491.92	4481.76	0.642668					0.0465	5.456			22.9303	9243.1	3683.74	0.284968
22.9458	12333.5	2353	0.160216					22.909	1791.19	4550.45	0.717551					0.0465	1.9375			22.9458	10022.7	3475.02	0.257453
22.9613	12050.4	2452.47	0.169102					22.9245	2170.27	3855.47	0.639833					0.093	0.186			22.9613	8290.88	3134.15	0.274323
22.9769	12291.8	2101.53	0.146007					22.94	1806.48	5110.34	0.738828					0.3255	0.5115			22.9769	8502.18	3766.41	0.306996
22.9924	12781	1041.04	0.075317					22.9555	2246.49	4884.86	0.684984					0.1395	1.302			22.9924	10046.9	5170.85	0.339791
23.0079	12135.5	1242.19	0.0928553					22.971	1587.22	4769.54	0.75031					0.062	0.2015			23.0079	8718.44	3628.12	0.293857
23.0234	11332.4	2021.07	0.151352					22.9865	2420.51	3907.66	0.617503					0.0465	3.4875			23.0234	8807.28	3810.7	0.302005
23.039	11708.7	1898.68	0.139533					23.002	2070.85	4202.33	0.669888					0.062	3.1775			23.039	9091.62	2704.33	0.229259
23.0545	12191.7	1487.27	0.108727					23.0175	1920.39	4408.44	0.696564					0.217	0.186			23.0545	9609.06	3492.68	0.266582
23.07	12222.3	1520.92	0.110667					23.033	2260.55	4010.42	0.639521					0.155	1.3175			23.07	10152.8	3561.1	0.259672
23.0855	10243.3	1459.32	0.1247					23.0485	1967.84	3876.92	0.663315					0.093	0.5735			23.0855	8624.04	3338.06	0.279053
23.1011	11219.1	1586.01	0.123857					23.064	2964.8	3465.99	0.538968					0.0775	0.279			23.1011	10315.7	4299.28	0.294169
23.1166	12347.3	1668.74	0.119059					23.0795	1981.02	4291.18	0.684159					0.0465	0.1085			23.1166	8848.58	3809.74	0.300967
23.1321	12875.6	2071.83	0.138608					23.095	2397.09	5593.28	0.700002					0.062	0.4805			23.1321	10090.3	5055.96	0.333809
23.1476	13076	1491.76	0.102401					23.1105	1240.89	4128.35	0.768889					0.0775	0.0775			23.1476	8813.8	3296.63	0.272214
23.1632	14067.4	1580.84	0.101023					23.126	1621.93	4855.98	0.749621					0.682	0.0775			23.1632	9118.76	3882.11	0.298604
23.1787	11603.7	1894.34	0.140341					23.1415	2749.62	4082.17	0.597525					0.0465	0.2945			23.1787	7931.3	4147.22	0.343355
23.1942	12724.5	1658.5	0.11531					23.157	1471.36	6258.9	0.809663					0.0465	0.496			23.1942	8626.11	4153.91	0.325032
23.2097	15253.6	2446.94	0.138241					23.1725	2334.02	4714.64	0.66887					0.0775	0.217			23.2097	6580.93	3894.15	0.371754
23.2253	14314.9	2008.65	0.123053					23.188	1916.99	3844.13	0.667254					0.062	0.124			23.2253	10679.6	3499.41	0.246802
23.2408	12015.1	1536.19	0.113361					23.2035	1649.88	4353.4	0.72517					0.093	0.4495			23.2408	8379.29	4296.38	0.338947
23.2563	13360.7	1958.93	0.12787					23.219	2463.41	5098.16	0.67422					0.093	0.2325			23.2563	9326.42	3727.83	0.285565
23.2718	11714.3	1281.97	0.0986417					23.2345	2248.24	4377.13	0.660663					0.0775	0.31			23.2718	7963.49	4222.35	0.346497
23.2873	11663.5	883.892	0.0704441					23.25	1668.57	4589.33	0.733366					0.124	0.3875			23.2873	7465.98	4028.58	0.350477
23.3029	11699.5	2188.87	0.157604					23.2655	2249.38	4553.17	0.669333					0.1085	0.155			23.3029	8190.45	5167.81	0.386863
23.3184	13390.6	1364.99	0.0925064					23.281	1985.2	4804.21	0.707604					0.124	0.341			23.3184	7802.96	4076.16	0.343136
23.3339	12941.1	947.475	0.0682196					23.2965	1754.59	4207.85	0.705726					0.062	0.2945			23.3339	6754.3	4438.44	0.396546
23.3494	12512.6	2222.1	0.150808					23.312	2271.02	5131.16	0.693196					0.093	1.4105			23.3494	7611.2	4946.46	0.3939
23.365	11660	1738.57	0.129758					23.3275	2340.35	5565.49	0.703972					0.0465	0.1395			23.365	7594.9	4155.7	0.353659
23.3805	11642.6	1808.89	0.134475					23.343	2195.72	4157.14	0.654373					0.279	0.1705			23.3805	7061.91	4776.65	0.403483
23.396	12469.8	650.089	0.0495497					23.3585	2432.31	5401.67	0.689518					0.3255	0.434			23.396	8843.36	3897.57	0.305909
23.4115	12075.9	1950.44	0.139056					23.374	2624.11	5459.33	0.675372					0.0775	0.3875			23.4115	9465.62	2974.52	0.239107
23.4271	11772.5	2107.29	0.151824					23.3895	2141.66	3982.68	0.650303					0.1395	0.186			23.4271	7726.87	3592.57	0.317381
23.4426	12575.8	805.546	0.0601991					23.405	1799.59	4097.26	0.694821					0.093	0.31			23.4426	8875.6	3877.81	0.304061
23.4581	12125.5	1505.75	0.110463					23.4205	4834.75	4511.56	0.48271					0.0465	1.5965			23.4581	8881.12	3315.2	0.27182
23.4736	11518.8	1605.3	0.122317					23.436	1659.36	4931.48	0.748232					0.062	0.465			23.4736	8468.87	3880.89	0.314248
23.4892	11820.2	1301.03	0.0991544					23.4515	1823.07	5193.67	0.740183					0.1085	0.1085			23.4892	9264.53	3371.72	0.266829
23.5047	12402.7	2169.3	0.148868					23.467	1778.95	4755.65	0.727765					0.0465	0.1395			23.5047	9617.47	3872.41	0.28706
23.5202	12125.2	1161.62	0.0874262					23.4825	2290.79	5250.59	0.696237					0.0465	1.2555			23.5202	7380.9	5584.85	0.430739
23.5357	12002.1	1462.49	0.108618					23.498	3047.54	4482.44	0.595279					0.062	1.3795			23.5357	7928.87	3698.61	0.318092
23.5513	11156.9	1043.76	0.0855499					23.5135	2589.02	4472.01	0.633337					0.062	1.9065			23.5513	8451.94	3236.02	0.276868
23.5668	12576.8	1892.76	0.13081					23.529	1894.61	5009.92	0.725599					0.062	0.0775			23.5668	8582.41	4251.66	0.331279
23.5823	11289	1342.11	0.106254					23.5445	2067.53	3337.69	0.617493					0.0465	0.2015			23.5823	9834.28	3345.9	0.253858
23.5978	10201.7	944.398	0.0847288					23.56	2234.58	4463.76	0.666398					0.0465	0.7595			23.5978	8879.26	3755.79	0.297251
23.6134	13695.5	1619.32	0.105735					23.5755	3070.19	5196.44	0.628604					0.062	0.4185			23.6134	9717.16	3236.36	0.249844
23.6289	11595.5	1894.2	0.140418					23.591	2431.22	4681	0.658163					0.3255	0.1705			23.6289	9619.17	2859.51	0.229152
23.6444	12796.8	2182.41	0.145696					23.6065	2374.33	4117.57	0.634262					0.279	0.1395			23.6444	8761.89	4182.45	0.32311
23.6599	11405.1	704.04	0.0581412					23.622	1341.09	6167.75	0.821398					0.3255	0.8835			23.6599	8676.62	3767.76	0.302768
23.6755	10643.6	1108.23	0.0943028					23.6375	1631.03	4410.03	0.730009					0.0465	0.558			23.6755	10075.9	3101.62	0.235373
23.691	12273.9	1970.98	0.138363					23.653	3078.85	5120.09	0.624481					0.0465	0.5735			23.691	8519.1	4509.56	0.346126
23.7065	12161.8	627.619	0.0490735					23.6685	2203.51	5550.68	0.71583					0.2015	0.2015			23.7065	9009.67	3256.05	0.265459
23.722	11324.3	1517.9	0.118196					23.684	1418.89	4305.98	0.752153					0.1085	0.8215			23.722	8739.93	2483.72	0.221293
23.7376	11553.8	686.333	0.0560722					23.6995	2378.75	4274.01	0.642442					0.1705	0.5425			23.7376	7528.26	4571.53	0.377819
23.7531	11706.4	2113.4	0.152926					23.715	2833.09	4667.07	0.622263					0.0465	0.6355			23.7531	7651.04	4072.24	0.347363
23.7686	12568.2	1625.55	0.114526					23.7305	1690.46	4175.12	0.7118					0.062	1.302			23.7686	7134.07	4153.37	0.367963
23.7841	12243.1	928.68	0.0705055					23.746	3115.88	4520.69	0.591979					0.093	0.3255			23.7841	8252.45	3473.56	0.296227
23.7997	10891.2	2533.19	0.188701					23.7615	2270.11	4533.45	0.666335					0.0465	0.0775			23.7997	8329.84	4308.3	0.340897
23.8152	12486.7	1375.86	0.0992495					23.777	1503.32	5300.24	0.779039					0.1085	2.4335			23.8152	9529.35	4158.57	0.303813
23.8307	11033.3	1914.86	0.147886					23.7925	1813.4	4836.3	0.727296					0.062	0.1705			23.8307	8117.06	4637.43	0.363592
23.8462	13751.3	2558.62	0.156875					23.808	1773.13	4475.19	0.716223					0.062	0.5425			23.8462	8512.84	4086.72	0.324354
23.8618	12467.8	1447.18	0.104001					23.8235	1909.82	4052.98	0.679711					0.0465	1.7825			23.8618	8754.78	2543.59	0.225129
23.8773	12928.6	1533.71	0.106049					23.839	1844.86	4597.81	0.71365					0.0775	0.5425			23.8773	8911.14	3160.17	0.261792
23.8928	11936.6	2319.46	0.1627					23.8545	1757.06	5984.18	0.773026					0.0775	1.5655			23.8928	9696.55	4118.22	0.298103
23.9083	11909.1	1142.24	0.0875189					23.87	1674.56	5008.71	0.749441					0.341	0.837			23.9083	8228.33	3761.72	0.313737
23.9239	12874.3	752.43	0.0552172					23.8855	2006.27	5133.73	0.719009					0.062	3.348			23.9239	8172.46	3935.43	0.32503
23.9394	13478.7	1325.57	0.08954					23.901	2389.38	3445.07	0.59047					0.0775	0.496			23.9394	7831.84	5265.26	0.402017
23.9549	12512.1	1278.26	0.0926923					23.9165	1897.28	5784.03	0.753					0.062	0.124			23.9549	7859.59	4008.46	0.337752
23.9704	11686.5	1349.76	0.103539					23.932	2865.01	3699.38	0.563553					0.1705	0.93			23.9704	8330.24	4362.89	0.34372
23.986	11344.3	1055.13	0.0850954					23.9475	2370.6	4096.43	0.633433					0.0465	0.2325			23.986	7675.94	6410.48	0.455082
24.0015	10740.5	1902.81	0.1505					23.963	1690.9	5224.59	0.755491					0.1395	0.589			24.0015	8531.88	4194.71	0.329602
24.017	12012	1335.24	0.100039					23.9785	2576.92	5703.54	0.688795					0.062	1.3485			24.017	10560.3	3142.81	0.22935
24.0325	11537.2	1572.82	0.119971					23.994	2565.8	5469.3	0.680676					0.062	0.1705			24.0325	10886.9	3043.3	0.218467
24.0481	12691.1	1696.87	0.117937					24.0095	2030.62	5084.81	0.714617					0.155	0.0465			24.0481	8707.56	3505.53	0.28703
24.0636	12317.4	815.65	0.0621067					24.025	2278.61	4550.56	0.666341					0.1085	0.372			24.0636	9322.13	3832.96	0.291367
24.0791	10235.6	1608.55	0.13581					24.0405	2526.64	3902.18	0.606983					0.093	0.2945			24.0791	7726.93	4553.84	0.370811
24.0946	12518.9	1819.4	0.126891					24.056	2319.7	4624.05	0.66593					0.0465	0.5425			24.0946	5819.16	5722.75	0.495824
24.1102	11426.4	1776.41	0.134548					24.0715	2013.68	4815.81	0.705149					0.2945	0.527			24.1102	3904.34	6995.59	0.641801
24.1257	12461.7	817.73	0.0615786					24.087	3050.01	4328.83	0.586655					0.403	2.914			24.1257	4830.35	5017.33	0.509493
24.1412	9590.93	778.641	0.0750891					24.1025	1003.37	3884.89	0.794739					0.062	0.062			24.1412	5681.19	3616.28	0.388953
24.1567	12159.2	1217.84	0.0910399					24.118	1975.12	4674.49	0.702972					0.0465	2.2785			24.1567	6609.19	6228.63	0.485178
24.1723	10707.6	1623.29	0.131645					24.1335	2037.08	3803.45	0.651216					0.0465	2.511			24.1723	6379.41	4281.5	0.401607
24.1878	12793.2	1184.18	0.0847211					24.149	2688.04	3697.63	0.579051					0.0465	0.1085			24.1878	6919.49	5387.58	0.437763
24.2033	12216.2	337.378	0.0268751					24.1645	2782.6	4051.9	0.59286					0.155	2.387			24.2033	5200.13	5099.77	0.495128
24.2188	11834.1	1947.22	0.141294					24.18	2853.64	4103.6	0.589832					0.2015	0.4805			24.2188	6274.04	5576.93	0.470589
24.2344	13495.2	1829.67	0.119392					24.1955	2057.39	4702.5	0.695647					0.0465	3.5805			24.2344	5647.51	6396.85	0.531107
24.2499	11550.4	952.593	0.0761893					24.211	2466.76	4660.19	0.653882					0.062	0.093			24.2499	4412.24	5546.69	0.556957
24.2654	12785.2	1486.93	0.104184					24.2265	2091.47	4332.03	0.674404					0.0775	0.4185			24.2654	6382.13	4578.27	0.41771
24.2809	13188.7	663.645	0.0479084					24.242	1752.4	4766.2	0.731169					0.1085	1.1935			24.2809	7444.12	4314.08	0.3669
24.2965	11112.3	1528.61	0.120926					24.2575	3119.13	4505.98	0.59094					0.0465	0.7285			24.2965	10119.7	3490	0.256434
24.312	12028	1759.18	0.127596					24.273	1964.26	3847.66	0.66203					0.1085	0.2635			24.312	9827.48	4744.73	0.325601
24.3275	12401.1	1670.25	0.118698					24.2885	2530.98	5080.75	0.667489					0.0465	0.0465			24.3275	7878.62	4101.51	0.34236
24.343	8686.95	1455.62	0.143516					24.304	2882	4630.3	0.616362					0.0465	0.279			24.343	7477.63	4318.42	0.36609
24.3586	11470.4	878.783	0.071161					24.3195	2373.08	4112.14	0.634079					0.0465	2.1235			24.3586	7421.39	4131.77	0.357631
24.3741	11675.7	1420.84	0.10849					24.335	2067.47	4032.79	0.661085					0.124	1.2245			24.3741	7609.29	4182.19	0.354679
24.3896	13061.4	1176.16	0.08261					24.3505	2251.96	5006.14	0.689732					0.248	0.124			24.3896	9459.23	3231.55	0.254638
24.4051	10336.8	586.648	0.0537055					24.366	3122.72	4032.28	0.563561					0.3255	0.2325			24.4051	8397.07	3996.95	0.32249
24.4207	11418.1	579.979	0.0483392					24.3815	2426.44	5022.78	0.674269					0.248	1.736			24.4207	10343.8	4979.65	0.324968
24.4362	12214.1	1481.7	0.108187					24.397	2391.89	4258.25	0.640325					0.0775	0.3255			24.4362	7363	4042.68	0.354444
24.4517	11348.5	1196.22	0.0953564					24.4125	2065.82	5330.9	0.720711					0.0465	0.7905			24.4517	8461.25	4579.13	0.35115
24.4672	12185.9	2200.31	0.152945					24.428	2011.34	6193.97	0.754874					0.062	0.651			24.4672	8407.93	4029.21	0.323966
24.4828	10100.7	1566.98	0.134301					24.4435	1533.03	4342.76	0.739093					0.093	0.2325			24.4828	8427.77	4316.03	0.338677
24.4983	11483.6	1644.76	0.125284					24.459	2183.58	4690.45	0.682343					0.3255	4.774			24.4983	9395.69	3559.38	0.274748
24.5138	11400.3	1880.36	0.141586					24.4745	2159.79	3163.88	0.594305					0.062	0.1395			24.5138	8936.72	3738.94	0.29497
24.5293	11763.3	1332.02	0.101717					24.49	2622.8	4891.42	0.650956					0.0775	1.364			24.5293	9354.59	4220.39	0.310895
24.5449	12013.6	1692.22	0.123468					24.5055	2047.64	4580.76	0.691081					0.2325	1.4725			24.5449	8773.16	4039.83	0.315292
24.5604	13735.9	2239.71	0.140195					24.521	1720.2	3836.82	0.690445					0.186	1.7515			24.5604	9064.6	2833.24	0.23813
24.5759	10546.9	2155.27	0.169678					24.5365	2374.23	4801.25	0.669119					0.341	0.155			24.5759	7859.54	3630.97	0.315998
24.5914	12902	1800.74	0.122476					24.552	1426.68	5380.38	0.790412					0.3255	2.3405			24.5914	9609.83	2491.14	0.205863
24.607	11683.2	761.583	0.0611969					24.5675	2689.41	4494.95	0.625658					0.1395	0.1085			24.607	7880.98	3414.35	0.30228
24.6225	9674.2	628.685	0.0610202					24.583	2382.87	4070.84	0.630775					0.0775	0.744			24.6225	8548.77	3967.63	0.316995
24.638	11997.6	1495.23	0.110817					24.5985	1824.26	4327.57	0.703461					0.1395	1.302			24.638	8358.62	4002.37	0.32379
24.6535	12070.6	1628.72	0.118891					24.614	3338.56	5016.04	0.600392					0.0775	0.3255			24.6535	7899.44	3266.18	0.292521
24.6691	13413.5	1552.57	0.103739					24.6295	1494.87	3578.21	0.705333					0.7285	0.713			24.6691	6950.48	4373.37	0.386209
24.6846	10881	1229.25	0.101505					24.645	2389.85	3137.45	0.567628					0.093	0.186			24.6846	7830.49	3537.44	0.311177
24.7001	12440.3	1415.05	0.102131					24.6605	2088.9	4592.25	0.687344					0.9455	1.1935			24.7001	9490.48	3560.98	0.272841
24.7156	11343.2	1663.57	0.1279					24.676	2887.12	4385.8	0.603031					0.0775	0.062			24.7156	9679.27	3730.17	0.278175
24.7312	11013.9	1146.67	0.0942939					24.6915	1686.32	2951.53	0.636401					0.3875	0.279			24.7312	9095.75	4009.5	0.305946
24.7467	10860.4	1534.64	0.123811					24.707	1949.92	5367.48	0.733523					0.155	1.023			24.7467	8403.95	3740.32	0.307991
24.7622	11770.5	1545.96	0.116094					24.7225	2467.84	4933.03	0.666547					0.31	0.434			24.7622	8793.31	3733.39	0.298034
24.7777	12098.2	1603.11	0.117004					24.738	2386.15	3381.68	0.586301					0.217	1.4725			24.7777	9973.4	3656.37	0.268264
24.7933	11235	762.21	0.0635321					24.7535	1866.18	4535.38	0.70848					0.0775	1.1315			24.7933	9509.52	3963.37	0.294174
24.8088	10933.3	1701.98	0.1347					24.769	2645.07	4109.52	0.608403					0.0775	0.124			24.8088	8805.4	3065.28	0.258223
24.8243	11931.6	1709.88	0.125344					24.7845	1895.61	4016.93	0.679392					0.062	2.294			24.8243	8052.18	3299.59	0.290668
24.8398	12560.1	1415.06	0.101255					24.8	1969.47	4901.96	0.713383					0.062	0.8835			24.8398	8467.61	4142.2	0.32849
24.8554	12179.8	853.388	0.065478					24.8155	1914	3906.12	0.671141					0.1395	0.124			24.8554	8459.7	3492.01	0.292177
24.8709	12585.4	1794.91	0.124817					24.831	2353.22	4335.9	0.648202					0.155	1.364			24.8709	7754.53	3205.15	0.292449
24.8864	11136.7	1053.33	0.0864092					24.8465	2142.82	4567.89	0.680686					0.093	0.3875			24.8864	9277.72	3768.27	0.288845
24.9019	12681.2	1056.63	0.0769142					24.862	1894.07	3785.53	0.666514					0.062	0.2945			24.9019	9408.65	3947.16	0.295539
24.9175	11748.6	1548.85	0.116477					24.8775	2326.25	4172.32	0.642037					0.0465	0.589			24.9175	8540.88	3432.25	0.286663
24.933	10970.5	1769.75	0.13891					24.893	1395.7	2508.61	0.642524					0.0465	0.279			24.933	8990.28	4494.99	0.333326
24.9485	12180.5	717.918	0.0556596					24.9085	2095.67	4231.82	0.668799					0.1705	2.108			24.9485	9529.04	4877.04	0.338541
24.964	11964.7	1686.94	0.12357					24.924	1716.17	4449.2	0.721643					0.2325	0.093			24.964	10052.5	3856.59	0.277271
24.9796	11685.2	1459.58	0.111039					24.9395	2787.03	5103.98	0.64681					0.0465	0.124			24.9796	8242.12	3753.35	0.312897
24.9951	10771.6	2041.94	0.159358					24.955	3219.03	4339.23	0.574104					0.0465	0.4495			24.9951	8017.65	4174.34	0.342384
								24.9705	1439.25	3448.8	0.705557					0.062	0.2945
								24.986	1441.85	3876.81	0.728907					0.062	1.302
																0.0465	0.341
																0.062	2.883
																0.0465	1.333
																0.0465	5.3165
																0.124	2.48
																0.1085	0.3565
																0.062	0.837
																0.062	0.8525
																0.2635	4.836
																0.3565	3.875
																0.0775	0.2015
																0.2015	1.736
																0.062	1.643
																0.062	1.5965
																0.1085	1.2865
																0.124	1.6275
																0.1085	0.062
																0.155	0.372
																0.124	2.2785
																0.0465	2.4335
																0.093	1.891
																0.186	3.1465
																0.403	0.7285
																0.0465	3.8595
																0.124	0.5735
																0.2015	0.868
																0.0775	3.875
																0.093	2.7125
																0.248	0.4185
																0.124	0.682
																0.062	1.953
																0.6045	0.3565
																0.062	2.9915
																0.0465	2.4335
																0.0775	1.457
																0.217	0.961
																0.062	0.155
																0.0465	2.0615
																0.1085	0.6665
																0.093	0.403
																0.4805	2.1545
																0.1705	0.062
																0.2015	0.7285
																0.062	2.976
																0.062	0.7595
																0.062	1.0075
																0.186	0.1395
																0.062	0.8525
																0.1085	0.2635
																0.1705	0.0465
																0.0465	2.4025
																0.0465	0.3255
																0.1085	0.8525
																0.0465	0.9455
																0.0775	1.922
																0.124	1.6275
																0.0775	2.077
																0.0465	0.124
																0.5735	0.713
																0.279	0.6975
																0.1705	0.6355
																0.0465	0.93
																0.155	1.86
																0.0775	0.5735
																0.1085	0.2635
																0.1085	1.6895
																0.2635	1.488
																0.062	0.062
																0.0465	1.922
																0.124	0.1085
																0.1085	0.806
																0.0465	0.651
																0.3255	1.1625
																0.2015	0.496
																0.062	2.759
																0.1395	0.341
																0.1395	1.6895
																0.0775	1.302
																0.1085	5.332
																0.0775	2.294
																0.0465	7.8895
																0.1085	0.217
																0.0465	2.418
																0.062	1.767
																0.248	3.2705
																0.0775	5.8745
																0.186	0.589
																0.186	0.2945
																0.155	0.744
																0.062	7.75
																0.0775	8.866
																0.062	0.0465
																0.1085	0.5735
																0.093	2.573
																0.093	2.015
																0.062	0.217
																0.0775	0.465
																0.0775	0.527
																0.0465	1.8445
																0.0465	0.2635
																0.0465	1.7515
																0.0465	1.5655
																0.0465	4.7585
																0.062	2.7745
																0.093	0.6045
																0.0775	8.494
																0.279	1.6585
																0.093	1.767
																0.062	2.1235
																0.124	0.8525
																0.0465	0.8525
																0.0775	0.2945
																0.0465	0.2015
																0.124	0.186
																0.217	0.6045
																0.186	1.7515
																0.1395	2.852
																0.2015	2.17
																0.2945	0.651
																0.093	0.124
																0.062	0.155
																0.0775	0.775
																0.2015	1.364
																0.217	0.1705
																0.0465	0.651
																0.124	0.3565
																0.0465	0.372
																0.124	0.744
																0.2015	0.2945
																0.0775	0.806
																0.0465	0.4495
																0.062	0.961
																0.1395	0.186
																0.2325	0.8215
																0.0465	3.1
																0.1705	0.2015
																0.124	0.3565
																0.1395	0.2015
																0.0775	1.891
																0.0465	1.891
																0.093	1.2245
																0.248	0.093
																0.0775	0.341
																0.062	0.6665
																0.0465	0.341
																0.093	1.085
																0.0465	0.2325
																0.062	0.062
																0.0465	0.093
																0.1085	0.279
																0.1395	0.1085
																0.2635	0.124
																0.3255	0.9145
																0.372	1.364
																0.341	0.7595
																0.0465	0.372
																0.0775	0.155
																0.062	2.5265
																0.2325	0.434
																0.093	0.3565
																0.0775	0.2945
																0.0465	0.6665
																0.062	0.868
																0.0465	0.868
																0.341	0.8525
																0.0775	0.248
																0.062	0.0775
																0.0775	0.6045
																0.186	2.2165
																0.186	1.5655
																0.0775	0.124
																0.093	1.6895
																0.2945	1.023
																0.1395	0.4805
																0.0465	1.3175
																0.093	0.155
																0.1395	0.6975
																0.62	0.1705
																0.0465	0.0465
																0.0465	1.209
																0.5425	0.062
																0.0775	1.054
																0.2015	0.3255
																0.0775	0.0775
																0.062	0.5425
																0.1085	0.868
																0.1395	1.0695
																0.3565	0.6355
																0.124	1.7515
																0.5425	0.527
																0.31	1.5345
																0.2635	0.62
																0.093	0.589
																0.0465	0.2945
																0.372	0.775
																0.0775	0.465
																0.0465	4.0145
																0.0465	0.1085
																0.155	0.279
																0.0775	0.0465
																0.0465	0.093
																0.4185	0.248
																0.1395	0.155
																0.186	0.155
																0.1085	0.1705
																0.1395	0.2015
																0.062	0.6665
																0.0465	3.968
																0.248	0.0775
																0.093	0.589
																0.1085	1.457
																0.1085	0.093
																0.062	0.6355
																0.1705	0.093
																0.0775	0.3565
																0.2325	0.4185
																0.093	0.093
																0.0465	0.4495
																0.0465	1.0075
																0.279	0.0465
																0.0775	0.155
																0.124	0.8835
																0.3565	0.5735
																0.155	0.806
																0.1085	0.496
																0.0465	0.6665
																0.0465	0.3255
																0.0775	1.4105
																0.093	0.899
																0.0465	0.062
																0.0465	0.589
																0.062	0.744
																0.0465	0.186
																0.7285	0.2945
																0.0775	0.806
																0.062	0.558
																0.1395	0.062
																0.062	0.2945
																0.0465	0.2945
																0.0465	0.8525
																0.0465	0.1705
																0.093	0.1085
																0.1705	0.2015
																0.0775	0.093
																0.093	0.6975
																0.1085	0.1705
																0.1085	0.062
																0.0775	0.8835
																0.0465	0.5115
																0.1395	0.713
																0.0465	0.3255
																0.093	0.1705
																0.0775	0.093
																0.248	0.279
																0.1085	0.3565
																0.0465	0.0775
																0.1085	0.2635
																0.0465	0.3255
																0.062	0.2325
																0.062	0.248
																0.1395	0.4495
																0.0465	0.0775
																0.0465	1.5345
																0.0465	0.248
																0.062	0.0775
																0.0775	0.186
																0.124	0.6665
																0.093	0.2945
																0.093	0.5735
																0.186	0.248
																0.0465	0.2635
																0.4185	0.713
																0.0465	0.062
																0.93	0.1705
																0.0775	7.0835
																0.155	0.4805
																0.0775	0.775
																0.0775	0.527
																0.0465	0.5115
																0.0465	0.5115
																0.0775	0.0465
																0.3565	0.3255
																0.1085	0.434
																0.1705	0.3875
																0.093	0.6665
																0.062	0.093
																0.0465	0.2015
																0.093	0.2325
																0.062	0.248
																0.0465	0.341
																0.1085	0.2325
																0.155	0.3875
																0.0775	0.0465
																0.093	0.155
																0.0465	0.7285
																0.0465	0.1085
																0.093	0.1705
																0.0465	1.054
																0.062	0.6975
																0.1395	0.713
																0.062	0.186
																0.0775	0.279
																	0.6045
																	0.1085
																	0.279
																	0.403
																	0.7595
																	0.4495
																	0.3565
																	0.4185
																	0.403
																	0.1705
																	0.124
																	0.279
																	0.341
																	0.062
																	0.062
																	0.341
																	0.403
																	0.062
																	0.31
																	0.1395
																	0.403
																	0.2015
																	0.093
																	0.186
																	0.1085
																	0.1395
																	0.124
																	0.155
																	0.6045
																	0.1085
																	0.0465
																	0.0775
																	0.062
																	0.186
																	1.798
																	0.3255
																	0.2325
																	0.1085
																	0.124
																	0.8215
																	0.527
																	0.217
																	0.3875
																	4.3865
																	6.913
																	4.2315
																	7.3625
																	2.387
																	9.8735
																	0.8215
																	0.279
																	0.9145
																	0.1085
																	0.1705
																	0.279
																	0.2945
																	1.1315
																	0.9765
																	0.775
																	0.403
																	0.713
																	0.0775
																	0.248
																	0.3565
																	0.744
																	1.2555
																	2.8675
																	0.124
																	0.4185
																	1.085
																	1.2555
																	1.5345
																	0.465
																	3.1
																	0.31
																	0.124
																	2.6195
																	1.457
																	0.7905
																	0.341
																	2.914
																	0.961
[truncated: 2,241 more rows]

## Sheet: Figure 2
	Figure 2
2b					2c						2d						2e												2g						2h					2i						2j
Time (s)	Cy3 signal (LSP)	Cy3 signal (LSP+TFAM)			Cy3 signal bin value (LSP)	N Events	Cy3 signal bin value (LSP+TFAM)	N Events			Wavelength (nm)	LSP	LSP+TFAM	LSP+TFAMΔC26			Time (s)	Donor (LSP)	Acceptor (LSP)	FRET (LSP)	PIFE (LSP)	Time (s)	Donor (LSP+TFAM)	Acceptor (LSP+TFAM)	FRET (LSP+TFAM)	PIFE (LSP+TFAM)			Wavelength (nm)	LSP	LSP+TFAM	LSP+TFAMΔC26			Time (s)	Cy3 signal (LSP)	Cy3 signal (LSP+TFAM)			Cy3 signal bin value (LSP)	N Events	Cy3 signal bin value (LSP+TFAM)	N Events			Wavelength (nm)	LSP	LSP+TFAM	LSP+TFAMΔC26
0	2615.74	2740.01			-452.315	1	-641.61	1			550	24237.1	26487.1	37529.1			0	1002.38	1362.72	0.576179	0.918514	0	3435.89	3837.87	0.527632	3.0938			550	21263.1	14221.1	30361.1			0	1723.33	2724.13			-580.025	1	-925.34	2			550	16173.1	17285.1	24355.1
0.0155291	2138.68	4731.52			-436.945	0	-604.83	0			551	26437.6	29033.6	43517.6			0.0155291	2117	1099.29	0.341788	1.42027	0.0155	1026.74	3468.28	0.771583	1.6769			551	23513.6	15785.6	35079.6			0.0155291	1941	2120.97			-560.075	0	-896.02	1			551	18257.6	19173.6	27665.6
0.0310582	1842.64	2570.46			-421.575	1	-568.05	0			552	29621.3	31911.3	48983.3			0.0310582	1596.66	245.856	0.133435	0.84038	0.031	1693.3	3864.1	0.695307	2.17286			552	25907.3	17675.3	38635.3			0.0310582	1800	1837.86			-540.125	0	-866.7	0			552	19723.3	21261.3	30499.3
0.0465873	2105.53	2533.19			-406.205	0	-531.27	0			553	31392.4	34722.4	53908.4			0.0465873	2424.07	231.195	0.0870704	1.27688	0.0465	2655.9	2892.75	0.521343	2.34285			553	27402.4	19116.4	43466.4			0.0465873	932.871	2292.77			-520.175	0	-837.38	0			553	21326.4	22544.4	33720.4
0.0621164	2350.18	2765.66			-390.835	0	-494.49	1			554	32978.7	37246.7	58658.7			0.0621164	1111.62	241.434	0.178436	0.579888	0.062	1159.23	3467.63	0.749456	1.7474			554	28734.7	20252.7	47090.7			0.0621164	2064.62	2148.75			-500.225	0	-808.06	0			554	22850.7	24702.7	36520.7
0.0776455	2627.98	2539.63			-375.465	0	-457.71	1			555	34320.3	38856.3	63496.3			0.0776455	1258.02	1204.68	0.489172	0.999035	0.0775	1384.13	2776.2	0.667303	1.62269			555	30574.3	21560.3	51236.3			0.0776455	1223.88	2305.11			-480.275	0	-778.74	0			555	23926.3	26194.3	39936.3
0.0931746	1684.39	5853.49			-360.095	2	-420.93	3			556	36109.1	41481.1	67815.1			0.0931746	1893.76	830.464	0.304844	1.20593	0.093	1412.8	3998.94	0.738938	2.07085			556	31739.1	22091.1	54899.1			0.0931746	1241.58	1384.89			-460.325	0	-749.42	0			556	24713.1	27033.1	41315.1
0.108704	2498.66	3168.33			-344.725	0	-384.15	1			557	36881.2	42019.2	71177.2			0.108704	1912.35	450.228	0.190566	1.08125	0.1085	671.614	5171.86	0.885066	2.09041			557	32779.2	23213.2	57411.2			0.108704	2831.13	1864.04			-440.375	0	-720.1	3			557	25911.2	28555.2	43183.2
0.124233	2112.57	3197.08			-329.355	1	-347.37	1			558	37466.6	43568.6	74526.6			0.124233	1997.4	404.37	0.168363	1.11042	0.124	2920.96	2980.22	0.505021	2.51531			558	33090.6	23482.6	59920.6			0.124233	2320.93	1530.2			-420.425	0	-690.78	0			558	26172.6	29324.6	45126.6
0.139762	1992.54	2149.1			-313.985	1	-310.59	1			559	37349.3	43613.3	77671.3			0.139762	2237.44	682.502	0.233738	1.33702	0.1395	1683.29	4601.57	0.732168	2.42858			559	33199.3	23879.3	61775.3			0.139762	2369.45	1782.67			-400.475	0	-661.46	1			559	26607.3	30197.3	46705.3
0.155291	1934.07	2613.32			-298.615	1	-273.81	5			560	38039.2	44027.2	78261.2			0.155291	1830.17	739.501	0.28778	1.13979	0.155	540.587	2431.11	0.818088	1.05022			560	33071.2	24179.2	62813.2			0.155291	2742.05	1904.96			-380.525	1	-632.14	0			560	26985.2	29857.2	47365.2
0.17082	2481.44	3914.45			-283.245	2	-237.03	1			561	37730.4	43986.4	79406.4			0.17082	1366.94	646.275	0.321016	0.859501	0.1705	1095.88	3850.9	0.778465	1.84926			561	32936.4	24234.4	63440.4			0.17082	1943.44	2183.3			-360.575	2	-602.82	1			561	26714.4	30112.4	47336.4
0.186349	2529.23	1701.67			-267.875	1	-200.25	2			562	36446.9	43598.9	79070.9			0.186349	2085.5	499.545	0.193244	1.19114	0.186	1187.47	3398.58	0.741068	1.73803			562	32098.9	23842.9	64290.9			0.186349	2262.56	2218.56			-340.625	1	-573.5	1			562	26590.9	30060.9	47414.9
0.201878	2624.72	3222.04			-252.505	1	-163.47	2			563	35142.6	43254.6	79286.6			0.201878	1599.72	617.015	0.278344	0.973403	0.2015	1496.31	4331.37	0.743241	2.23311			563	31512.6	23120.6	62686.6			0.201878	1972.65	2406.41			-320.675	1	-544.18	0			563	26012.6	29916.6	47752.6
0.217407	2804.52	5559.98			-237.135	0	-126.69	6			564	35093.7	42003.7	78297.7			0.217407	2875.14	897.82	0.237961	1.75366	0.217	1041.88	3787.29	0.784252	1.79792			564	30777.7	23285.7	61971.7			0.217407	2244.55	1268.25			-300.725	2	-514.86	0			564	25609.7	29773.7	47275.7
0.232937	2754.13	1997.52			-221.765	2	-89.91	2			565	33475.9	40253.9	76029.9			0.232936	2453.15	845.556	0.256329	1.50989	0.2325	4513.8	2530.96	0.359269	3.20656			565	29285.9	22663.9	61603.9			0.232937	3094.88	2684.66			-280.775	0	-485.54	6			565	25249.9	28269.9	45755.9
0.248466	1884.36	2293.61			-206.395	0	-53.13	6			566	32674.6	39748.6	75240.6			0.248466	2520.7	709.832	0.219726	1.4979	0.248	3158.33	3153.01	0.499578	2.70319			566	28848.6	21876.6	59390.6			0.248466	2196.59	2679.27			-260.825	2	-456.22	5			566	24328.6	28022.6	45026.6
0.263995	2748.26	2799.05			-191.025	1	-16.35	8			567	31376.3	37330.3	71906.3			0.263995	2005.02	896.337	0.308937	1.28865	0.2635	564.558	3992.26	0.876107	1.61567			567	27644.3	20488.3	57518.3			0.263995	2578.54	2275.81			-240.875	0	-426.9	9			567	23854.3	27194.3	43654.3
0.279524	2626.36	3218.99			-175.655	1	20.43	5			568	29829.5	36291.5	70055.5			0.279524	2618.17	231.983	0.0813933	1.38077	0.279	1182.63	4040.73	0.773589	1.96277			568	26265.5	19915.5	54837.5			0.279524	2845.43	2576.4			-220.925	1	-397.58	9			568	23289.5	26123.5	42617.5
0.295053	2036.71	3579.48			-160.285	1	57.21	11			569	29275.4	34677.4	67043.4			0.295053	2513.48	1265.2	0.334826	1.69066	0.2945	723.118	4985.62	0.873331	2.05198			569	25761.4	19351.4	53401.4			0.295053	1711.54	1695.23			-200.975	4	-368.26	7			569	22021.4	25631.4	40213.4
0.310582	1324.22	3900.23			-144.915	3	93.99	12			570	27305.5	33313.5	64885.5			0.310582	1115.86	571.86	0.338836	0.699123	0.31	1744.82	3670.91	0.677824	2.13196			570	24269.5	18243.5	51277.5			0.310582	2384.08	2204.08			-181.025	4	-338.94	8			570	21223.5	24289.5	39111.5
0.326111	1567.95	2660.82			-129.545	5	130.77	16			571	26036.7	32194.7	61356.7			0.326111	2225.67	554.485	0.199444	1.28542	0.3255	659.461	2751.54	0.806666	1.22711			571	23010.7	17654.7	49330.7			0.326111	1849.73	2852.36			-161.075	3	-309.62	5			571	20118.7	23612.7	37674.7
0.34164	1942.55	2751.44			-114.175	6	167.55	17			572	24988.7	30270.7	59876.7			0.34164	1094.4	1480.42	0.574962	1.0093	0.341	1823.1	4830.58	0.726001	2.58429			572	22316.7	16944.7	46842.7			0.34164	1761.81	2393.63			-141.125	8	-280.3	12			572	19224.7	22756.7	35538.7
0.357169	1721.79	2527.16			-98.805	5	204.33	27			573	23752.8	28556.8	56140.8			0.357169	2172.04	1209.22	0.357624	1.48857	0.3565	518.024	4436.02	0.895434	1.74793			573	20756.8	16080.8	44558.8			0.357169	2092.27	2293.15			-121.175	3	-250.98	11			573	18554.8	21992.8	34720.8
0.372698	2339.83	2959.04			-83.435	2	241.11	30			574	22159	27515	54089			0.372698	1128.25	2028.4	0.642579	1.22137	0.372	753.495	3642.67	0.828602	1.59277			574	19921	15271	42365			0.372698	1846.69	1504.39			-101.225	11	-221.66	22			574	17831	20293	33011
0.388228	2412.94	2705.72			-68.065	1	277.89	38			575	21263.6	26481.6	51597.6			0.388228	2330.5	892.145	0.276836	1.46091	0.3875	862.787	4010.23	0.822946	1.78124			575	19567.6	14351.6	40619.6			0.388228	2246.88	2020.38			-81.275	8	-192.34	21			575	16917.6	19291.6	31299.6
0.403757	2326.21	1331.58			-52.695	9	314.67	44			576	21389.7	25035.7	48637.7			0.403757	1318.39	846.933	0.391135	0.904615	0.403	1620.64	4421.1	0.73176	2.33125			576	17813.7	14203.7	38513.7			0.403757	1415.22	1603.65			-61.325	6	-163.02	34			576	16019.7	18505.7	30285.7
0.419286	2123.89	2041.79			-37.325	10	351.45	50			577	19369.2	23779.2	45965.2			0.419286	1995.87	442.886	0.181603	1.12324	0.4185	2444.38	4331.91	0.639274	2.73941			577	17745.2	13617.2	37421.2			0.419286	2153.87	1490.68			-41.375	15	-133.7	39			577	15223.2	18071.2	29121.2
0.434815	2187.39	2883.89			-21.955	8	388.23	75			578	18715.5	22657.5	43979.5			0.434815	2181.43	-205.941	-0.104248	0.9926	0.434	1082.21	2265.52	0.676733	1.28073			578	16605.5	12783.5	35573.5			0.434815	2418.42	1541.2			-21.425	17	-104.38	42			578	14567.5	17429.5	27265.5
0.450344	2491.75	5094.89			-6.585	11	425.01	102			579	18180	22034	41974			0.450344	1889.28	478.798	0.202188	1.07905	0.4495	2485.29	3102.66	0.555241	2.32608			579	15816	12150	33512			0.450344	2490.01	2698.26			-1.475	13	-75.06	55			579	13834	16476	26368
0.465873	2072.56	3746.49			8.785	3	461.79	112			580	17056.2	21248.2	40226.2			0.465873	539.563	357.55	0.398556	0.315616	0.465	962.97	4926.11	0.836482	2.15895			580	15404.2	11746.2	31580.2			0.465873	1662.28	3038.24			18.475	8	-45.74	55			580	13446.2	15432.2	25298.2
0.481402	2589.2	2273.54			24.155	13	498.57	154			581	16274.8	19874.8	38184.8			0.481402	2261.13	444.312	0.164229	1.26534	0.4805	1723.31	2689.82	0.609504	1.77317			581	14504.8	11424.8	30148.8			0.481402	2962.85	1421.29			38.425	21	-16.42	64			581	12604.8	14838.8	23770.8
0.496931	1676.76	2230.23			39.525	18	535.35	179			582	15742.9	18842.9	36544.9			0.496931	1438.27	10.373	0.00716051	0.672462	0.496	1560.88	2032.93	0.565676	1.45392			582	13850.9	10540.9	28284.9			0.496931	1700.06	2962.39			58.375	25	12.9	87			582	12440.9	14258.9	22810.9
0.51246	2046.28	2421.85			54.895	24	572.13	198			583	15130.9	18474.9	34342.9			0.51246	1132.95	1067.84	0.485206	0.883829	0.5115	1507.17	4581.95	0.752481	2.32762			583	13516.9	10288.9	27342.9			0.51246	1824.42	2330.29			78.325	23	42.22	100			583	11584.9	13944.9	21780.9
0.527989	1865.81	2998.15			70.265	13	608.91	229			584	14474.3	17038.3	33150.3			0.527989	1879.75	357.782	0.159901	1.03112	0.527	685.624	4560.39	0.869306	1.88142			584	12850.3	9792.3	26784.3			0.527989	1480.52	1630.35			98.275	30	71.54	102			584	11476.3	12956.3	20562.3
0.543519	1116.67	3929.5			85.635	29	645.69	300			585	14085.2	16995.2	32043.2			0.543519	1330.25	171.017	0.113915	0.671668	0.5425	1361.62	2849.23	0.676641	1.63652			585	12549.2	9361.22	25055.2			0.543519	1518.94	1661.55			118.225	36	100.86	135			585	11147.2	12371.2	20081.2
0.559048	2220.92	3253.36			101.005	22	682.47	337			586	13848.6	16290.6	30868.6			0.559048	1525.36	757.234	0.331743	0.983349	0.558	962.472	4433.28	0.821624	1.98422			586	12368.6	8990.61	24212.6			0.559048	2531.75	2329.92			138.175	46	130.18	171			586	10366.6	12308.6	19070.6
0.574577	2143.75	2747.33			116.375	27	719.25	420			587	13079.8	15871.8	28997.8			0.574577	1963.77	629.254	0.242672	1.17208	0.5735	2058.84	4206.9	0.671413	2.48934			587	12049.8	8637.75	23217.8			0.574577	2140.46	2621.02			158.125	53	159.5	175			587	10175.8	11815.8	19011.8
0.590106	1358.34	2894.08			131.745	29	756.03	459			588	13168.4	15692.4	28758.4			0.590106	2419.68	859.441	0.262095	1.49694	0.589	856.994	4803.63	0.848604	2.05901			588	11468.4	8192.42	22844.4			0.590106	1379.96	1490.67			178.075	46	188.82	219			588	9984.42	11414.4	18122.4
0.605635	1785.5	2251.74			147.115	37	792.81	510			589	12437.1	15245.1	28075.1			0.605635	1686.9	990.358	0.369915	1.15211	0.6045	1696.78	3553.76	0.676837	2.06485			589	11379.1	8603.11	22387.1			0.605635	2099.63	1591.03			198.025	70	218.14	257			589	9701.11	11239.1	17501.1
0.621164	1871.18	2780.75			162.485	43	829.59	595			590	12671.2	14467.2	26509.2			0.621164	1827.75	712.014	0.280347	1.12876	0.62	2560.08	4081.36	0.614529	2.71247			590	11159.2	8413.23	21641.2			0.621164	1822.4	2406.31			217.975	64	247.46	292			590	9499.23	10747.2	17045.2
0.636693	1757.39	2068.23			177.855	26	866.37	709			591	12300.7	14754.7	26510.7			0.636693	1320.53	1222.88	0.480804	1.03884	0.6355	638.71	4053.54	0.86388	1.67695			591	10958.7	7934.73	20904.7			0.636693	2008.18	2248.92			237.925	102	276.78	351			591	9404.73	10846.7	16688.7
0.652222	3291.73	3612.94			193.225	37	903.15	804			592	12082.9	14134.9	25788.9			0.652222	1558.68	10.6878	0.00681026	0.73685	0.651	993.052	3969.85	0.799905	1.83648			592	10816.9	7944.86	20412.9			0.652222	1130.09	2490.15			257.875	89	306.1	379			592	8756.86	10608.9	16622.9
0.667751	2835.08	2631.42			208.595	57	939.93	922			593	12105.7	14239.7	25415.7			0.667751	1574.8	404.216	0.204252	0.884767	0.6665	1287.83	2808.67	0.685627	1.58277			593	10663.7	7825.69	20593.7			0.667751	1841.33	2646.5			277.825	99	335.42	502			593	9109.69	10437.7	16433.7
0.68328	2610.18	3051.84			223.965	51	976.71	1062			594	11773.7	14125.7	25229.7			0.68328	2041.59	993.172	0.327265	1.34245	0.682	3163.16	2811.36	0.470558	2.58482			594	10601.7	7787.69	20117.7			0.68328	2600.74	2577.45			297.775	120	364.74	531			594	9227.69	9931.69	16029.7
0.69881	2369.25	1816.44			239.335	71	1013.49	1066			595	12292.3	13998.3	25116.3			0.698809	2327.14	-79.9737	-0.0355887	1.11498	0.6975	4136.03	3777.72	0.477362	3.44626			595	10680.3	7848.31	20004.3			0.69881	2663.24	1363.16			317.725	141	394.06	617			595	9080.31	10142.3	15760.3
0.714339	2338.92	3759.71			254.705	85	1050.27	1262			596	11447.5	13965.5	24267.5			0.714339	1962.97	819.176	0.294441	1.23888	0.713	861.013	4401.77	0.836396	1.9189			596	10773.5	7849.5	19745.5			0.714339	2054.99	1460.49			337.675	146	423.38	692			596	8571.5	9891.5	16055.5
0.729868	2302.65	2660.3			270.075	95	1087.05	1422			597	11429.2	13659.2	24017.2			0.729868	2341.94	830.68	0.261828	1.44526	0.7285	1326.76	3009.59	0.694038	1.67468			597	10547.2	7635.19	19911.2			0.729868	1937.52	1733.44			357.625	154	452.7	781			597	8821.19	10143.2	15915.2
0.745397	2289.99	2929.02			285.445	86	1123.83	1550			598	11455	13597	23949			0.745397	2574.16	687.821	0.21086	1.51865	0.744	1593.9	4517.14	0.739177	2.35097			598	10399	7646.98	19703			0.745397	2761.23	2157.9			377.575	192	482.02	907			598	8478.98	10241	15741
0.760926	1670.68	2274.87			300.815	115	1160.61	1676			599	11748.2	13538.2	24456.2			0.760926	1295.65	328.702	0.202359	0.709019	0.7595	5439.78	1818.08	0.250498	3.4485			599	10404.2	7404.24	19600.2			0.760926	2067.22	2049.92			397.525	247	511.34	995			599	8922.24	9932.24	15346.2
0.776455	1641.65	2199.45			316.185	132	1197.39	1798			600	11396.7	13798.7	23852.7			0.776455	1405.16	850.821	0.377139	0.952315	0.775	1572.61	4268.98	0.730791	2.25176			600	10262.7	7562.66	19664.7			0.776455	1759.58	2109.27			417.475	250	540.66	1176			600	8294.66	9502.66	15380.7
0.791984	1601.61	3284.48			331.555	130	1234.17	2097			601	11307.8	13201.8	23921.8			0.791984	2264.49	987.821	0.303728	1.45955	0.7905	1101.42	3650.44	0.768212	1.78126			601	10553.8	7423.79	19425.8			0.791984	1841.39	1598.47			437.425	269	569.98	1278			601	8309.79	9285.79	15201.8
0.807513	1548.02	2576.56			346.925	150	1270.95	2178			602	11254.9	13128.9	23540.9			0.807513	2036.11	480.809	0.191031	1.15814	0.806	2053.06	4751.83	0.698297	2.67916			602	10178.9	7464.88	19290.9			0.807513	1827.91	2546.67			457.375	277	599.3	1456			602	8322.88	9648.88	15100.9
0.823042	2137.41	3182.68			362.295	175	1307.73	2414			603	10890	12790	23638			0.823042	2257.43	819.447	0.266324	1.39617	0.8215	1575.78	3396.64	0.683096	1.94464			603	9639.99	7631.99	19362			0.823042	1964.08	1704.18			477.325	325	628.62	1629			603	7769.99	9345.99	14676
0.838571	2747.62	2468.33			377.665	176	1344.51	2528			604	10529.4	13103.4	23349.4			0.838571	1637.38	604.086	0.269505	0.98893	0.837	1520.88	3949.08	0.721958	2.11089			604	9757.35	7159.35	18887.4			0.838571	1863.04	2082.97			497.275	364	657.94	1755			604	8195.35	9199.35	15033.4
0.854101	2487.67	2421.79			393.035	189	1381.29	2730			605	10759.8	12295.8	22851.8			0.854101	1220.07	970.628	0.443068	0.89592	0.8525	450.661	3467.09	0.88497	1.36896			605	9527.8	7163.8	18269.8			0.854101	2805.65	2518.33			517.225	400	687.26	1955			605	7887.8	9197.8	14633.8
0.86963	2793.17	2912			408.405	254	1418.07	3036			606	10284.4	12636.4	22516.4			0.86963	1375.81	931.828	0.403803	0.96532	0.868	1002.98	4843.82	0.828456	2.15117			606	9280.41	6722.41	18270.4			0.86963	1850.78	1508.67			537.175	427	716.58	2246			606	7758.41	9038.41	14272.4
0.885159	1648.78	2936.4			423.775	254	1454.85	3315			607	10182.1	11894.1	22464.1			0.885159	2018.23	679.098	0.251767	1.21879	0.8835	918.945	4091.21	0.816583	1.83988			607	9264.13	6814.13	17498.1			0.885159	1808.65	2173.15			557.125	445	745.9	2424			607	7402.13	8736.13	13912.1
0.900688	2964.88	2729.95			439.145	300	1491.63	3429			608	10093.5	11931.5	21685.5			0.900688	1302.63	596.343	0.314035	0.807492	0.899	1380.19	3402.59	0.711426	1.84233			608	8917.53	6933.53	17623.5			0.900688	2425.66	3094.74			577.075	503	775.22	2612			608	7637.53	8877.53	13563.5
0.916217	2034.74	1371.35			454.515	330	1528.41	3784			609	9496.11	11324.1	20782.1			0.916217	1130.51	197.359	0.148628	0.57437	0.9145	1195.7	4109.18	0.774604	1.99398			609	8322.11	6862.11	17110.1			0.916217	1702.76	2438.67			597.025	596	804.54	2746			609	7396.11	8540.11	13454.1
0.931746	2199.86	3072.73			469.885	352	1565.19	3982			610	9121.17	11093.2	20565.2			0.931746	1746.67	849.433	0.327195	1.13413	0.93	1259.43	4362.64	0.775985	2.11773			610	8143.17	6607.17	16945.2			0.931746	2745.04	2813.11			616.975	622	833.86	3013			610	6993.17	8135.17	13185.2
0.947275	2086.4	2462.08			485.255	354	1601.97	4298			611	8891.67	10991.7	20789.7			0.947275	1641.08	1051.91	0.39061	1.14944	0.9455	1522.86	3967.64	0.722637	2.11852			611	8309.67	6113.67	16591.7			0.947275	1976.62	1669.78			636.925	672	863.18	3350			611	6575.67	7817.67	12851.7
0.962804	2592.59	2472.31			500.625	485	1638.75	4392			612	8515.38	10493.4	19961.4			0.962804	1901.22	246.381	0.114724	1.00315	0.961	1319.89	3620.11	0.732816	1.88714			612	7773.38	6253.38	16429.4			0.962804	2409.91	1659.99			656.875	734	892.5	3597			612	6521.38	7897.38	12449.4
0.978333	2077.55	4568.19			515.995	473	1675.53	4643			613	8308.58	9822.58	19408.6			0.978333	2039.22	447.488	0.179952	1.148	0.9765	997.832	3468.65	0.776596	1.66161			613	7542.58	5998.58	15692.6			0.978333	1728.23	2101.89			676.825	788	921.82	3793			613	6334.58	7236.58	11986.6
0.993862	1838.36	2425.68			531.365	494	1712.31	4959			614	7958.32	9290.32	18868.3			0.993862	1095.08	492.715	0.310314	0.660013	0.992	1126.6	3975.27	0.779179	1.90969			614	7076.32	5928.32	14712.3			0.993862	1679.56	1535.17			696.775	850	951.14	4139			614	5966.32	7466.32	11574.3
1.00939	1853.32	2431.62			546.735	538	1749.09	5275			615	7793.24	9665.24	18087.2			1.00939	2441.38	144.103	0.0557353	1.25529	1.0075	2244.31	3261.39	0.592367	2.25363			615	6919.24	5437.24	14427.2			1.00939	2091.17	3585.56			716.725	953	980.46	4407			615	5901.24	7009.24	11341.2
1.02492	2394.51	2527.97			562.105	591	1785.87	5560			616	7234.83	8862.83	17358.8			1.02492	1238.51	681.467	0.354935	0.803399	1.023	2736.4	3644.62	0.571166	2.65199			616	6760.83	5438.83	13420.8			1.02492	2304.46	2310.42			736.675	974	1009.78	4760			616	5638.83	6470.83	10800.8
1.04045	3166.05	2509.83			577.475	708	1822.65	5869			617	7103.57	8515.57	16405.6			1.04045	2029.78	1343.63	0.3983	1.46021	1.0385	4557.18	848.751	0.157004	2.6342			617	6273.57	4887.57	13643.6			1.04045	2224.71	2634.78			756.625	1032	1039.1	4994			617	5475.57	6361.57	10591.6
1.05598	2515.54	2369.78			592.845	672	1859.43	5965			618	6950.81	7998.81	15962.8			1.05598	2024.79	455.393	0.183613	1.1431	1.054	5378.33	3286.6	0.379299	3.93557			618	5998.81	5166.81	13040.8			1.05598	2825.76	2693.23			776.575	1181	1068.42	5391			618	5228.81	6462.81	10098.8
1.07151	2135.81	2391.83			608.215	760	1896.21	6271			619	6609.64	7641.64	15487.6			1.07151	1863.16	618.738	0.2493	1.11465	1.0695	5827.01	1628.11	0.218389	3.58797			619	5943.64	4629.64	12295.6			1.07151	2005.93	2550.59			796.525	1275	1097.74	5609			619	5029.64	6079.64	9817.64
1.08704	1335.84	2598.24			623.585	774	1932.99	6333			620	6251.99	7667.99	14672			1.08704	605.742	1734.52	0.741165	0.838403	1.085	4140.87	2458.72	0.372557	2.98191			620	5529.99	4619.99	11760			1.08704	1617.87	1477.54			816.475	1331	1127.06	5822			620	4941.99	5929.99	8975.99
1.10257	1615.92	3090.07			638.955	908	1969.77	6694			621	5865.31	7523.31	14071.3			1.10257	1950.11	801.342	0.291243	1.2257	1.1005	1349.68	3626.57	0.728776	1.90533			621	5443.31	4571.31	11497.3			1.10257	2188.58	2919.55			836.425	1398	1156.38	6048			621	4573.31	5495.31	9163.31
1.1181	1452.59	2433.76			654.325	943	2006.55	6916			622	5617.45	6907.45	13263.4			1.1181	1892.79	2.02615	0.00106931	0.912142	1.116	1592.5	3594.61	0.692988	2.02364			622	5123.45	4367.45	10869.4			1.1181	2743.45	3411.47			856.375	1510	1185.7	6354			622	4593.45	5301.45	8639.45
1.13362	1655.04	2682.67			669.695	1030	2043.33	7113			623	5104.49	6692.49	12846.5			1.13362	1723.75	93.3276	0.0513614	0.854224	1.1315	1084.43	4315.34	0.799171	2.00757			623	5008.49	4300.49	10626.5			1.13362	1825.21	2376.71			876.325	1603	1215.02	6620			623	4078.49	5226.49	8526.49
1.14915	2124.73	2835.82			685.065	1141	2080.11	7257			624	5195.64	6507.64	12279.6			1.14915	1011.31	937.323	0.481014	0.772692	1.147	1670.22	3935.82	0.702068	2.18592			624	4895.64	4045.64	10405.6			1.14915	2296.01	2368.36			896.275	1849	1244.34	7002			624	4107.64	5041.64	8091.64
1.16468	2466.71	2667.63			700.435	1114	2116.89	7450			625	4777.53	5941.53	11591.5			1.16468	1695.05	317.139	0.157609	0.918137	1.1625	1315.81	3241.62	0.711283	1.75098			625	4513.53	3933.53	9741.53			1.16468	2688.8	1823.27			916.225	1754	1273.66	7064			625	3915.53	4793.53	7399.53
1.18021	2629.46	2999.73			715.805	1186	2153.67	7493			626	4600.92	5808.92	10886.9			1.18021	1878.77	161.595	0.0791991	0.961144	1.178	2108.99	4320.59	0.671986	2.55636			626	4302.92	3730.92	9202.92			1.18021	2094.04	2681.09			936.175	1931	1302.98	7451			626	3856.92	4700.92	7018.92
1.19574	1789.44	1834.58			731.175	1384	2190.45	7602			627	4516.32	5402.32	9964.32			1.19574	1918.03	104.796	0.051807	0.961996	1.1935	1355.35	3039.23	0.691586	1.70044			627	4238.32	3888.32	9010.32			1.19574	1769.76	2192.21			956.125	2062	1332.3	7872			627	3496.32	4394.32	6720.32
1.21127	1183.7	2105.87			746.545	1433	2227.23	7820			628	4144.75	5210.75	10126.8			1.21127	1973.13	111.644	0.0535523	0.993834	1.209	3743.03	3387.34	0.475058	3.09827			628	3856.75	3902.75	8466.75			1.21127	2664.14	2248.02			976.075	2104	1361.62	7926			628	3498.75	4044.75	6402.75
1.2268	2388.09	2381.45			761.915	1499	2264.01	7658			629	3724.89	4864.89	9084.89			1.2268	1646.42	223.436	0.119493	0.859004	1.2245	559.559	3677.23	0.867928	1.50148			629	3854.89	3874.89	7928.89			1.2268	2488.41	2465			996.025	2298	1390.94	8051			629	3110.89	3844.89	6460.89
1.24233	1077.31	6797.26			777.285	1561	2300.79	7734			630	3730.59	4512.59	8854.59			1.24233	1631.08	1301.13	0.443738	1.23233	1.24	1430.88	3601.02	0.715637	1.93964			630	3720.59	3902.59	7778.59			1.24233	1699.06	1896.67			1015.98	2370	1420.26	8405			630	2606.59	3622.59	5848.59
1.25786	1880.54	2994.36			792.655	1645	2337.57	7698			631	3643.06	4079.06	8837.06			1.25786	1161.93	641.283	0.355634	0.748293	1.2555	2543.13	3536.92	0.581726	2.51069			631	3575.06	3803.06	7829.06			1.25786	2482.18	2262.98			1035.93	2397	1449.58	8413			631	2879.06	3623.06	5705.06
1.27339	2323.83	2760.86			808.025	1810	2374.35	8017			632	3252.13	4196.13	8212.13			1.27339	2138.29	1086.43	0.336906	1.42708	1.271	1311.98	3983.16	0.752229	2.01144			632	3334.13	3780.13	7116.13			1.27339	1879.23	1869.43			1055.88	2738	1478.9	8561			632	2708.13	3316.13	5256.13
1.28892	1478.98	2465.92			823.395	1957	2411.13	7982			633	3093.58	3863.58	7547.58			1.28892	2118.76	1187.62	0.35919	1.45248	1.2865	689.735	2621.92	0.791725	1.19738			633	3123.58	4139.58	7049.58			1.28892	2256.75	2439.61			1075.82	2737	1508.22	8634			633	2589.58	3259.58	4917.58
1.30444	1123.76	3264.04			838.765	2070	2447.91	7943			634	3013.62	3739.62	7137.62			1.30444	2653.49	1253.57	0.320847	1.76128	1.302	1290.09	5207.84	0.801462	2.4333			634	3495.62	4369.62	6643.62			1.30444	1407.17	3415.24			1095.78	2911	1537.54	8812			634	2293.62	3067.62	4933.62
1.31997	2453	3606.34			854.135	2170	2484.69	7954			635	2953.96	3593.96	7227.96			1.31997	1814.74	1404.27	0.436243	1.36688	1.3175	984.787	5295.39	0.843191	2.30132			635	3141.96	4083.96	6585.96			1.31997	1450.84	2818.35			1115.72	2981	1566.86	8953			635	2501.96	3065.96	4755.96
1.3355	2054.7	1975.55			869.505	2298	2521.47	7783			636	3096.58	3410.58	6630.58			1.3355	2029.5	671.558	0.248628	1.22214	1.333	2229.73	3267.66	0.594402	2.24807			636	2928.58	4564.58	6380.58			1.3355	2526.44	2570.79			1135.68	3195	1596.18	8844			636	1828.58	2834.58	4514.58
1.35103	2580.46	2111.87			884.875	2460	2558.25	7704			637	2597.92	3395.92	6689.92			1.35103	1535.36	472.98	0.235508	0.888057	1.3485	1331.79	2572.21	0.658866	1.52253			637	2663.92	4929.92	6427.92			1.35103	2799.14	2204.65			1155.62	3159	1625.5	9090			637	2241.92	2609.92	4241.92
1.36656	1958.71	2383.12			900.245	2448	2595.03	7439			638	2663.23	2971.23	5899.23			1.36656	1414.85	496.653	0.259824	0.832106	1.364	652.203	3746.2	0.851718	1.57535			638	2537.23	4939.23	6323.23			1.36656	1909.75	2302.24			1175.57	3347	1654.82	8938			638	1977.23	2383.23	3875.23
1.38209	1921.65	3077.45			915.615	2632	2631.81	7413			639	2377.69	3043.69	5803.69			1.38209	2303.61	650.521	0.220207	1.36102	1.3795	1045.08	4385.51	0.807557	2.0114			639	2571.69	5501.69	6249.69			1.38209	1447.17	1861.8			1195.53	3577	1684.14	8879			639	1713.69	2581.69	3807.69
1.39762	2111.46	2857.03			930.985	2791	2668.59	7274			640	2215.15	2923.15	5353.15			1.39762	2004.77	205.169	0.0928394	1.04383	1.395	1307.82	3989.14	0.7531	2.01134			640	2719.15	5751.15	6371.15			1.39762	1956.34	2534.99			1215.47	3695	1713.46	8847			640	1927.15	2439.15	3655.15
1.41315	1913.68	3179.59			946.355	2826	2705.37	7196			641	2137.54	2987.54	5437.54			1.41315	2573.88	955.515	0.270731	1.61326	1.4105	364.466	3675.75	0.909791	1.39681			641	2669.54	6589.54	6073.54			1.41315	2593.53	2208.57			1235.43	3816	1742.78	8986			641	1601.54	2373.54	3529.54
1.42868	3002.85	1275.12			961.725	3051	2742.15	7150			642	2130.05	2564.05	4974.05			1.42868	1059.06	1548.97	0.593924	1.01471	1.426	1478.48	5558.14	0.789887	2.65788			642	2644.05	6550.05	6526.05			1.42868	3182.95	1793.38			1255.38	3896	1772.1	8887			642	1682.05	1916.05	3472.05
1.44421	1996.97	2367.25			977.095	3320	2778.93	6866			643	2081.99	2637.99	4799.99			1.44421	1168.05	911.43	0.438298	0.847192	1.4415	1347.49	4119.1	0.753504	2.07853			643	2861.99	7385.99	6487.99			1.44421	1772.18	1932.6			1275.32	4025	1801.42	8739			643	1621.99	1995.99	3093.99
1.45974	1679.05	2850.76			992.465	3266	2815.71	6634			644	1826.46	2504.46	4736.46			1.45974	2497.85	1629.05	0.394739	1.81112	1.457	3279.72	1319.92	0.286961	2.11906			644	2576.46	7998.46	6616.46			1.45974	2112.86	1834.59			1295.28	4177	1830.74	8486			644	1656.46	2014.46	3214.46
1.47526	2216.34	3381.54			1007.84	3422	2852.49	6583			645	1942.52	2420.52	4338.52			1.47526	2445.81	1045.57	0.299471	1.57678	1.4725	575.596	4341.92	0.88295	1.74535			645	2546.52	8488.52	6698.52			1.47526	2259.83	2358.22			1315.22	4255	1860.06	8693			645	1420.52	2008.52	3056.52
1.49079	2254.1	3338.54			1023.2	3601	2889.27	6429			646	1710.58	2552.58	4290.58			1.49079	1439.36	688.091	0.323435	0.912961	1.488	813.171	3395.32	0.806779	1.53707			646	2686.58	9224.58	7202.58			1.49079	2783.64	2178.57			1335.17	4430	1889.38	8246			646	1028.58	1842.58	2708.58
1.50632	2820.61	2986.75			1038.58	3754	2926.05	6292			647	1632.49	2106.49	4652.49			1.50632	1065.33	1079.25	0.503244	0.851772	1.5035	1208.63	3632.26	0.750329	1.83205			647	2606.49	10476.5	7018.49			1.50632	2169.89	1364.16			1355.12	4510	1918.7	8353			647	1440.49	1952.49	2820.49
1.52185	1822.5	2007.97			1053.94	4017	2962.83	6018			648	1748.19	2156.19	4036.19			1.52185	2263.67	280.614	0.110292	1.20875	1.519	412.774	4377.86	0.913837	1.67115			648	2728.19	10862.2	7498.19			1.52185	1842.66	2325.82			1375.07	4578	1948.02	8108			648	1452.19	1766.19	2550.19
1.53738	2767.34	2696.25			1069.32	4090	2999.61	5989			649	1501.78	2215.78	3863.78			1.53738	1851.59	467.252	0.201502	1.05484	1.5345	1838.6	3319.99	0.643585	2.0578			649	2659.78	11709.8	7857.78			1.53738	1536.81	2707.63			1395.03	4624	1977.34	7873			649	1333.78	1793.78	2647.78
1.55291	2608.45	2018.02			1084.68	4140	3036.39	5776			650	1691.62	2021.62	3777.62			1.55291	1920.21	1284.67	0.400848	1.38085	1.55	1042.84	4212.67	0.801572	1.94902			650	2899.62	12605.6	7363.62			1.55291	2507.49	2547.58			1414.97	4839	2006.66	7885			650	1443.62	1741.62	2355.62
1.56844	1296.17	2279.98			1100.06	4336	3073.17	5293			651	1348.84	1758.84	3592.84			1.56844	2410.4	1031.2	0.299628	1.55279	1.5655	1282.65	4102.65	0.761824	2.03809			651	2726.84	13262.8	8006.84			1.56844	2562.84	1610.48			1434.92	4937	2035.98	7613			651	1556.84	1554.84	2440.84
1.58397	1723.85	2361.36			1115.42	4443	3109.95	5322			652	1393.25	2065.25	3347.25			1.58397	1583.55	520.356	0.247328	0.930557	1.581	831.557	4101.29	0.831424	1.7968			652	2779.25	13951.3	8201.25			1.58397	1588.26	959.693			1454.88	5045	2065.3	7384			652	1443.25	1635.25	2285.25
1.5995	994.569	2442.02			1130.8	4716	3146.73	5212			653	1368.15	1644.15	3188.15			1.5995	951.052	531.194	0.358371	0.596749	1.5965	1181.15	3429.41	0.743817	1.74557			653	2686.15	14670.2	8328.15			1.5995	1926.3	3708.21			1474.82	5049	2094.62	7183			653	1458.15	1568.15	2252.15
1.61503	1503.41	3239.13			1146.16	4877	3183.51	4945			654	1317.39	1567.39	3225.39			1.61503	2139.84	938.518	0.304877	1.37555	1.612	1238.95	5000.22	0.801425	2.33251			654	3061.39	15341.4	8569.39			1.61503	2219.83	2450.18			1494.77	5167	2123.94	7148			654	1149.39	1469.39	2473.39
1.63056	2211.28	2919.86			1161.54	4945	3220.29	4798			655	1406.25	1612.25	3058.25			1.63056	2249.56	930.281	0.292556	1.4312	1.6275	475.977	3958.86	0.892673	1.55656			655	2804.25	15720.3	8396.25			1.63056	2541.54	2098.55			1514.72	5347	2153.26	6740			655	1066.25	1432.25	2368.25
1.64608	2683.41	2881.22			1176.9	4999	3257.07	4556			656	1314.99	1722.99	3208.99			1.64608	1367.56	624.892	0.313629	0.852262	1.643	1254.49	4509.99	0.782375	2.16726			656	3066.99	15755	8952.99			1.64608	2051.71	3186.71			1534.67	5265	2182.58	6702			656	1156.99	1386.99	2164.99
1.66161	1992.03	3829.66			1192.28	5188	3293.85	4279			657	1116.74	1514.74	3172.74			1.66161	1438.71	-162.035	-0.12692	0.611663	1.6585	596.231	3575.66	0.857084	1.4851			657	2838.74	16462.7	8574.74			1.66161	2397.51	2471.57			1554.62	5370	2211.9	6431			657	1012.74	1404.74	2198.74
1.67714	2497.57	2529.88			1207.64	5299	3330.63	4301			658	1244.4	1438.4	2928.4			1.67714	2578.12	889.199	0.256452	1.59205	1.674	1816.69	3537.07	0.660671	2.12295			658	2904.4	16422.4	8686.4			1.67714	1973.68	2233.74			1574.57	5552	2241.22	6197			658	1126.4	1212.4	1954.4
1.69267	2496.32	2194.4			1223.02	5480	3367.41	4087			659	1156.18	1574.18	2858.18			1.69267	2280.87	740.838	0.245172	1.38085	1.6895	1229.3	3910.1	0.760809	1.94144			659	2908.18	17096.2	8614.18			1.69267	1588.94	2177.56			1594.52	5443	2270.54	6065			659	1046.18	1148.18	1930.18
1.7082	1810.63	2397.75			1238.38	5629	3404.19	3923			660	1112.42	1314.42	2718.42			1.7082	1212.92	937.248	0.435896	0.880285	1.705	1177.81	3849.07	0.765698	1.89235			660	2908.42	16712.4	8558.42			1.7082	2074.48	1978.72			1614.47	5578	2299.86	5797			660	1196.42	1314.42	1910.42
1.72373	2160.05	2638.1			1253.76	5881	3440.97	3890			661	960.763	1240.76	2572.76			1.72373	2267.8	1064.06	0.319359	1.4883	1.7205	586.146	4217.37	0.877976	1.70689			661	2808.76	16954.8	8138.76			1.72373	2402.69	2839.68			1634.42	5723	2329.18	5469			661	1108.76	1006.76	1864.76
1.73926	2171.22	3174.44			1269.12	6043	3477.75	3659			662	1021.18	1003.18	2583.18			1.73926	1717.15	785.759	0.313938	1.09583	1.736	1263.74	3073.05	0.708599	1.66351			662	2855.18	16481.2	8347.18			1.73926	2406.17	2167.37			1654.38	5741	2358.5	5375			662	1137.18	863.185	1505.18
1.75479	2992.33	3896.27			1284.5	6026	3514.53	3603			663	1067.97	1357.97	2539.97			1.75479	1401.45	229.726	0.140835	0.730458	1.7515	2602.9	2779.66	0.51642	2.27452			663	2691.97	16070	8415.97			1.75479	2337.7	2134.45			1674.32	5701	2387.82	5193			663	1031.97	1085.97	1759.97
1.77032	3234.49	3132.86			1299.87	6185	3551.31	3377			664	1167.71	985.708	2233.71			1.77032	1807.69	692.446	0.276963	1.11113	1.767	992.275	4072.37	0.804078	1.87236			664	2543.71	16319.7	7905.71			1.77032	1723.74	1284.34			1694.27	5893	2417.14	5083			664	891.708	969.708	1685.71
1.78585	3436.76	3231.6			1315.24	6334	3588.09	3273			665	476.344	1072.34	2198.34			1.78585	2740.61	524.071	0.160527	1.54954	1.7825	1700.97	4433.98	0.722741	2.37869			665	2532.34	15960.3	7852.34			1.78585	2521.08	1980.39			1714.22	5675	2446.46	4962			665	1192.34	978.344	1432.34
1.80138	1542.5	3380.31			1330.61	6432	3624.87	3218			666	929.942	1009.94	2131.94			1.80138	2530.96	485.325	0.160901	1.42391	1.798	1640.75	2841.19	0.633919	1.78268			666	2365.94	15257.9	7531.94			1.80138	2622.08	1975.3			1734.17	5850	2475.78	4657			666	881.942	795.942	1611.94
1.8169	1526.79	2159.77			1345.98	6398	3661.65	3125			667	763.938	917.938	2001.94			1.8169	1549.9	628.67	0.28857	0.950937	1.8135	1073.4	2976.92	0.734985	1.52787			667	2473.94	14829.9	7303.94			1.8169	2614.21	3197.87			1754.12	5626	2505.1	4503			667	945.938	655.938	1405.94
1.83243	2227.41	1850.8			1361.35	6489	3698.43	2846			668	892.439	1206.44	2128.44			1.83243	875.554	629.12	0.418111	0.591113	1.829	1460.94	3660.67	0.71475	1.9768			668	2284.44	14646.4	7246.44			1.83243	2215.35	2187.88			1774.07	5779	2534.42	4358			668	804.439	682.439	1398.44
1.84796	1475.11	2148.67			1376.72	6703	3735.21	2832			669	724.458	962.458	1656.46			1.84796	1532.18	621.752	0.288659	0.939029	1.8445	1069.47	2724.75	0.718132	1.4365			669	2128.46	13770.5	6794.46			1.84796	2768.13	1674.56			1794.02	5810	2563.74	4076			669	794.458	704.458	1644.46
1.86349	1774.77	3484.19			1392.09	6729	3771.99	2787			670	719.975	1085.97	1911.97			1.86349	1616.95	569.787	0.260565	0.965882	1.86	936.711	4046.54	0.812028	1.83355			670	2085.97	13128	6639.97			1.86349	2072.43	2894.37			1813.97	5758	2593.06	4016			670	807.975	667.975	1345.97
1.87902	2118.76	3156.71			1407.46	7022	3808.77	2719			671	644.939	578.939	1780.94			1.87902	1597.46	1228.05	0.43463	1.18851	1.8755	625.838	3470.72	0.847228	1.46376			671	1994.94	13110.9	6328.94			1.87902	3301.94	1719.35			1833.92	5811	2622.38	3813			671	1034.94	736.939	1232.94
1.89455	2879.24	2097.04			1422.83	6979	3845.55	2637			672	634.087	952.087	1986.09			1.89455	1938.72	2089.14	0.518671	1.67551	1.891	1870.4	1802.19	0.490714	1.53746			672	1970.09	12190.1	6038.09			1.89455	2956.45	3247.95			1853.88	5638	2651.7	3857			672	798.087	602.087	1064.09
1.91008	1727.36	2600.08			1438.2	7008	3882.33	2574			673	594.137	878.137	1626.14			1.91008	1663.31	526.019	0.240265	0.975135	1.9065	877.387	4058.87	0.822257	1.80625			673	2098.14	11568.1	5836.14			1.91008	1630.18	3119.12			1873.82	5694	2681.02	3758			673	824.137	758.137	1318.14
1.92561	1809.82	2708.24			1453.57	7066	3919.11	2451			674	585.889	875.889	1681.89			1.92561	2225.91	1224.28	0.354845	1.52266	1.922	1430.4	3337.94	0.700022	1.84625			674	1867.89	11393.9	5585.89			1.92561	1840.38	1795.57			1893.77	5630	2710.34	3364			674	865.889	499.889	1043.89
1.94114	1884.23	1824.85			1468.94	7131	3955.89	2289			675	430.214	780.214	1564.21			1.94114	2802.58	462.344	0.141609	1.56077	1.9375	4173.26	2267.1	0.352014	2.93136			675	1650.21	10700.2	5376.21			1.94114	2224.71	2193.57			1913.72	5626	2739.66	3393			675	836.214	532.214	1326.21
1.95667	2232.89	2270.54			1484.31	7359	3992.67	2309			676	508.369	670.369	1408.37			1.95667	2764.8	1131.46	0.290396	1.77747	1.953	-264.408	2805.99	1.10403	0.753205			676	1688.37	10334.4	5016.37			1.95667	2259.81	2735.51			1933.67	5549	2768.98	3250			676	732.369	692.369	1174.37
1.9722	1964.08	3256.04			1499.68	7454	4029.45	2296			677	455.675	677.675	1503.68			1.9722	2386.06	831.08	0.258329	1.46895	1.9685	1711.29	4198.82	0.710446	2.30095			677	1605.68	9517.68	4861.68			1.9722	1842.55	3114			1953.62	5502	2798.3	3146			677	665.675	399.675	983.675
1.98772	2597.06	3183.65			1515.05	7342	4066.23	2268			678	518.417	750.417	1676.42			1.98772	1613.43	484.414	0.230911	0.933779	1.984	1070.93	3300.89	0.755038	1.64124			678	1710.42	9192.42	4394.42			1.98772	1542.04	3358.64			1973.57	5461	2827.62	3004			678	634.417	626.417	996.417
2.00325	1963.46	2561.54			1530.41	7372	4103.01	2119			679	373.574	565.574	1243.57			2.00325	2750.73	855.73	0.237277	1.67235	1.9995	1442.5	2527.5	0.63665	1.56581			679	1429.57	8933.57	4425.57			2.00325	2296.21	1299.4			1993.52	5460	2856.94	2977			679	709.574	519.574	935.574
2.01878	2611.19	3396.27			1545.79	7473	4139.79	2019			680	389.945	665.945	1169.94			2.01878	2009.82	627.773	0.23801	1.19614	2.015	185.927	2732.52	0.936293	0.967594			680	1319.94	8475.94	4141.94			2.01878	2091.67	2628.15			2013.47	5192	2886.26	2833			680	483.945	421.945	819.945
2.03431	2532.66	2232.87			1561.15	7402	4176.57	1977			681	382.409	454.409	1210.41			2.03431	1366.64	765.991	0.359176	0.901721	2.0305	1038.48	3985.77	0.793306	1.86637			681	1322.41	7808.41	3640.41			2.03431	2831.5	1858.52			2033.42	5362	2915.58	2782			681	628.409	418.409	994.409
2.04984	2832.33	2515.06			1576.53	7411	4213.35	1980			682	301.313	557.313	1045.31			2.04984	2316.53	411.786	0.15093	1.2834	2.046	1047.8	3659.34	0.777403	1.75578			682	1311.31	7217.31	3819.31			2.04984	2015.07	1767.07			2053.38	5115	2944.9	2675			682	751.313	423.313	899.313
2.06537	1529.29	3820.27			1591.89	7554	4250.13	1858			683	271.818	691.818	1111.82			2.06537	2193.95	484.22	0.180802	1.24361	2.0615	1252.04	2789.09	0.690175	1.55674			683	1337.82	7315.82	3741.82			2.06537	1723.28	2284.3			2073.32	4969	2974.22	2629			683	619.818	523.818	1027.82
2.0809	2650.82	3817.13			1607.26	7451	4286.91	1859			684	512.776	488.776	1102.78			2.0809	1945.52	574.524	0.227981	1.14296	2.077	1095.93	4238.46	0.794553	1.98649			684	1088.78	6812.78	3250.78			2.0809	2155.94	2684.42			2093.27	4929	3003.54	2513			684	724.776	206.776	1018.78
2.09643	2795.11	2116.71			1622.64	7390	4323.69	1843			685	500.696	570.696	1266.7			2.09643	1032.65	1115.65	0.519317	0.847212	2.0925	1022.71	4320.6	0.808601	1.97648			685	1062.7	6552.7	3404.7			2.09643	1810.94	2963.58			2113.22	4747	3032.86	2481			685	434.696	440.696	902.696
2.11196	2160.33	3722.82			1638.01	7453	4360.47	1787			686	166.687	410.687	1086.69			2.11196	2092.5	1332.67	0.389081	1.48981	2.108	2224.21	2994.61	0.57381	2.14846			686	1142.69	6390.69	3014.69			2.11196	2251.98	2180.69			2133.17	4795	3062.18	2394			686	476.687	334.687	574.687
2.12749	2624.62	2935.41			1653.38	7366	4397.25	1723			687	387.811	331.811	833.811			2.12749	3577.97	708.356	0.16526	2.06178	2.1235	1010.27	2122.6	0.677526	1.19173			687	1197.81	6045.81	2933.81			2.12749	1517.1	1008.08			2153.12	4599	3091.5	2334			687	463.811	465.811	573.811
2.14302	2752.6	2558.77			1668.74	7522	4434.03	1699			688	246.913	446.913	1024.91			2.14302	1606.66	1229.03	0.433415	1.19377	2.139	1056.64	1879.92	0.640178	1.13057			688	962.913	5534.91	2766.91			2.14302	1737.48	1834.65			2173.07	4513	3120.82	2231			688	426.913	366.913	626.913
2.15854	2213.22	2640.67			1684.12	7390	4470.81	1627			689	355.557	209.557	711.557			2.15854	1581.77	1401.34	0.469759	1.24148	2.1545	772.492	3820.99	0.831829	1.66604			689	965.557	5019.56	2517.56			2.15854	3155.41	2828.98			2193.02	4456	3150.14	2173			689	593.557	293.557	469.557
2.17407	2175.02	3318.68			1699.49	7300	4507.59	1589			690	272.92	476.92	730.92			2.17407	1799.27	598.731	0.24968	1.07345	2.17	5035.87	2420.49	0.324621	3.44615			690	938.92	4810.92	2284.92			2.17407	2774.31	2344.64			2212.97	4246	3179.46	2242			690	540.92	194.92	518.92
2.1896	1479.8	2007.91			1714.86	7240	4544.37	1665			691	204.5	276.5	714.5			2.1896	1657.62	651.755	0.282221	1.01661	2.1855	1830.55	3990.55	0.685532	2.29088			691	770.5	4726.5	2290.5			2.1896	2052.08	2308.98			2232.92	4243	3208.78	2179			691	500.5	186.5	664.5
2.20513	2728.68	3292.99			1730.22	7296	4581.15	1552			692	366.347	350.347	648.347			2.20513	1313.51	947.7	0.419112	0.937685	2.201	771.777	2467.79	0.761766	1.18662			692	830.347	4190.35	2438.35			2.20513	1300.87	2507.64			2252.88	4155	3238.1	2112			692	348.347	264.347	480.347
2.22066	2720.06	4130.28			1745.6	7357	4617.93	1521			693	417.949	355.949	663.949			2.22066	1919.93	990.95	0.34043	1.27671	2.2165	1268.68	3646.56	0.741888	1.86917			693	681.949	4235.95	2045.95			2.22066	1678.37	2177.59			2272.82	4107	3267.42	2087			693	549.949	313.949	693.949
2.23619	1564.13	2112.97			1760.97	7006	4654.71	1484			694	370.614	368.614	422.614			2.23619	1363.06	605.726	0.307666	0.843072	2.232	964.223	1546.59	0.615972	0.96324			694	638.614	3934.61	1990.61			2.23619	2479.19	2332.03			2292.77	3876	3296.74	2101			694	404.614	324.614	592.614
2.25172	2119.19	2535.51			1776.34	7105	4691.49	1484			695	234.947	254.947	392.947			2.25172	1817.42	682.755	0.273083	1.11289	2.2475	895.562	2817.56	0.758812	1.37652			695	644.947	3656.95	2000.95			2.25172	1813.42	2564.49			2312.72	3723	3326.06	1963			695	152.947	224.947	362.947
2.26725	1401.28	2674.06			1791.7	6959	4728.27	1389			696	284.664	214.664	448.664			2.26725	1926.29	1154.24	0.374689	1.33792	2.263	783.879	2887.92	0.786514	1.34181			696	682.664	3544.66	1840.66			2.26725	2443.99	2328.49			2332.67	3638	3355.38	1959			696	288.664	110.664	538.664
2.28278	1877.79	2034.04			1807.08	7065	4765.05	1433			697	247.96	327.96	407.96			2.28278	1600.55	1317.28	0.451458	1.22175	2.2785	1389.52	4150.97	0.749207	2.11224			697	647.96	3483.96	1899.96			2.28278	1441.65	2960.49			2352.62	3596	3384.7	1898			697	187.96	41.9602	453.96
2.29831	2328.36	2312.3			1822.45	7012	4801.83	1373			698	144.911	150.911	496.911			2.29831	2111.34	749.685	0.262034	1.29348	2.294	1446.9	4576.26	0.759777	2.29343			698	434.911	3206.91	1500.91			2.29831	2084.28	1738.22			2372.57	3437	3414.02	1834			698	194.911	376.911	420.911
2.31384	3014.51	2609.01			1837.82	6909	4838.61	1346			699	159.46	185.46	369.46			2.31384	2227.78	778.771	0.259025	1.36594	2.3095	466.044	3601.44	0.885422	1.42473			699	693.46	2977.46	1493.46			2.31384	1911.1	2794.12			2392.52	3291	3443.34	1812			699	73.4604	281.46	349.46
2.32937	2646.54	2139.46			1853.18	6676	4875.39	1292			700	223.286	281.286	355.286			2.32937	1338.73	982.875	0.423361	0.963598	2.325	1820.89	3993.89	0.686852	2.28691			700	381.286	3079.29	1521.29			2.32937	1757	2286.65			2412.47	3238	3472.66	1771			700	75.2859	297.286	417.286
2.34489	2481.66	2850.66			1868.56	6555	4912.17	1279			701	176.032	10.0324	418.032			2.34489	1660.39	403.638	0.195558	0.930255	2.3405	832.576	3603.82	0.812331	1.62124			701	546.032	2878.03	1284.03			2.34489	1803.99	1546.95			2432.42	3201	3501.98	1833			701	158.032	76.0324	434.032
2.36042	1738.63	2794.81			1883.93	6428	4948.95	1281			702	221.56	33.5597	271.56			2.36042	2139.77	134.348	0.0590767	1.09083	2.356	602.934	2592.18	0.811295	1.14052			702	577.56	2693.56	1369.56			2.36042	2610.25	2720.27			2452.38	2998	3531.3	1670			702	255.56	121.56	255.56
2.37595	3285.79	3388.46			1899.3	6487	4985.73	1187			703	132.768	112.768	332.768			2.37595	1813.55	713.178	0.282253	1.1216	2.3715	1535.6	3141.09	0.671649	1.83272			703	412.768	2588.77	1174.77			2.37595	1780.83	2476.07			2472.32	2913	3560.62	1790			703	54.7683	276.768	302.768
2.39148	1827.76	2580.17			1914.66	6138	5022.51	1233			704	62.1519	226.152	274.152			2.39148	1984.28	757.946	0.276399	1.22858	2.387	628.187	2951.05	0.824492	1.28105			704	458.152	2506.15	1156.15			2.39148	1971.91	1154.48			2492.27	2831	3589.94	1707			704	82.1519	144.152	240.152
2.40701	1899.37	2551.34			1930.04	6118	5059.29	1232			705	65.568	101.568	249.568			2.40701	1643.33	1161.18	0.41404	1.18932	2.4025	2259.33	2024.95	0.472647	1.82394			705	351.568	2529.57	1279.57			2.40701	2237.16	2296.55			2512.22	2772	3619.26	1789			705	225.568	95.568	255.568
2.42254	2365.59	3049.84			1945.41	6148	5096.07	1141			706	128.455	20.4552	224.455			2.42254	1397.41	552.524	0.283355	0.842575	2.418	1088.26	2329.31	0.681568	1.30654			706	522.455	2164.46	1188.46			2.42254	2614.25	1876.44			2532.17	2662	3648.58	1724			706	182.455	-111.545	292.455
2.43807	2311.38	2231.77			1960.78	6027	5132.85	1157			707	177.42	253.42	353.42			2.43807	2083.09	463.333	0.181954	1.17704	2.4335	1400.33	2905.19	0.674759	1.677			707	293.42	2129.42	1137.42			2.43807	2284.09	2298.56			2552.12	2407	3677.9	1670			707	163.42	121.42	441.42
2.4536	1966.73	2356.74			1976.14	5978	5169.63	1141			708	75.5502	111.55	353.55			2.4536	2109.94	890.586	0.29681	1.34262	2.449	1672.86	2727.23	0.619812	1.75948			708	471.55	2149.55	1151.55			2.4536	2106.22	1615.27			2572.07	2380	3707.22	1688			708	39.5502	57.5502	435.55
2.46913	2601.56	2202.35			1991.52	5834	5206.41	1148			709	113.883	-2.1173	139.883			2.46913	1384.91	187.37	0.119171	0.706636	2.4645	857.403	3645.77	0.8096	1.64934			709	391.883	1931.88	1087.88			2.46913	1960.26	3049.87			2592.02	2220	3736.54	1581			709	-90.1173	-22.1173	199.883
2.48466	2689.3	3030.95			2006.89	5656	5243.19	1108			710	136.635	146.635	366.635			2.48466	1240.79	719.324	0.366981	0.818017	2.48	1221.75	4368.58	0.781453	2.09972			710	260.635	2044.63	1236.63			2.48466	2234.01	2889.92			2611.97	2193	3765.86	1659			710	136.635	84.6349	238.635
2.50019	1738.08	2883.12			2022.26	5514	5279.97	1089			711	45.8829	215.883	139.883			2.50019	2881.66	408.658	0.1242	1.58397	2.4955	1085.93	4402.72	0.80215	2.0393			711	499.883	2015.88	881.883			2.50019	2206.04	1881.61			2631.92	2082	3795.18	1551			711	41.8829	67.8829	229.883
2.51571	1578.59	2584.53			2037.62	5459	5316.75	1105			712	-92.8211	169.179	173.179			2.51571	1855.55	259.429	0.122663	0.983382	2.511	1073.17	3228.32	0.750512	1.61674			712	401.179	1927.18	999.179			2.51571	1968.74	2844.77			2651.88	2010	3824.5	1576			712	203.179	15.1789	93.1789
2.53124	2139.78	3098.15			2052.99	5178	5353.53	1077			713	264.099	22.0995	212.1			2.53124	1245.93	525.536	0.296668	0.752157	2.5265	1275.72	3005.82	0.702042	1.6461			713	362.099	1868.1	1064.1			2.53124	2912.39	2627.38			2671.82	1889	3853.82	1552			713	198.1	180.1	288.099
2.54677	1945.14	3193.15			2068.37	5341	5390.31	1010			714	86.5281	140.528	236.528			2.54677	2306.23	334.768	0.126758	1.25064	2.542	971.231	4036.25	0.806044	1.84834			714	388.528	1886.53	1016.53			2.54677	2453.77	2624.53			2691.77	1920	3883.14	1529			714	120.528	156.528	290.528
2.5623	1649.94	3058.13			2083.74	5091	5427.09	1063			715	154.959	124.959	212.959			2.5623	1814.64	1572.03	0.464181	1.42622	2.5575	1069.12	3330.21	0.756981	1.65065			715	278.959	1684.96	1096.96			2.5623	1868.36	1615.18			2711.72	1747	3912.46	1524			715	76.9592	124.959	236.959
2.57783	2436.81	2410.85			2099.11	4929	5463.87	952			716	103.952	-122.048	179.952			2.57783	2304.17	864.895	0.272918	1.43721	2.573	3120	3708.01	0.543058	2.8792			716	279.952	1771.95	937.952			2.57783	1980.21	1849.13			2731.67	1682	3941.78	1478			716	95.9523	175.952	179.952
2.59336	1720.82	1421.56			2114.47	4817	5500.65	994			717	117.594	107.594	183.594			2.59336	2366	1028.4	0.30297	1.5281	2.5885	5588.87	1026.62	0.155184	3.24791			717	297.594	1745.59	857.594			2.59336	2293.02	3792.95			2751.62	1670	3971.1	1509			717	-92.4061	39.5939	135.594
2.60889	1543.49	2328.32			2129.85	4618	5537.43	940			718	126.704	-41.296	376.704			2.60889	1209.27	1267.68	0.511792	0.995314	2.604	5198.85	1866.97	0.264225	3.3372			718	188.704	1678.7	1022.7			2.60889	1133.18	2030.96			2771.57	1487	4000.42	1532			718	214.704	58.704	54.704
2.62442	1892.97	3214.41			2145.22	4500	5574.21	979			719	115.33	-118.67	465.33			2.62442	1348.45	1097.53	0.448707	1.00938	2.6195	3123.18	2855.95	0.477653	2.57926			719	285.33	1629.33	905.33			2.62442	2100.5	2255.86			2791.52	1449	4029.74	1389			719	77.3304	75.3304	191.33
2.63995	1452.72	2403.02			2160.59	4504	5610.99	907			720	16.2615	-59.7385	390.262			2.63995	1542.13	758.831	0.329789	0.992864	2.635	790.06	2880.08	0.784733	1.34233			720	324.262	1712.26	918.261			2.63995	1615.14	2094.66			2811.47	1372	4059.06	1338			720	232.262	-53.7385	184.262
2.65548	1385.27	2087.18			2175.95	4362	5647.77	940			721	101.795	173.795	177.795			2.65548	1194.52	787.376	0.397285	0.817407	2.6505	1822.39	2988.09	0.621163	1.93165			721	235.795	1611.79	809.795			2.65548	2594.75	2777.84			2831.42	1312	4088.38	1405			721	153.795	131.795	139.795
2.67101	2125.21	3061.27			2191.33	4286	5684.55	885			722	114.419	70.419	212.419			2.67101	1762.52	610.208	0.257176	1.0579	2.666	969.395	3132.07	0.763647	1.52727			722	388.419	1680.42	856.419			2.67101	2070.4	1936.55			2851.38	1245	4117.7	1427			722	436.419	122.419	176.419
2.68653	1310.38	1576.03			2206.7	4094	5721.33	926			723	-174.63	129.37	99.37			2.68653	2448.71	454.621	0.156586	1.36912	2.6815	2923.3	2798.79	0.48912	2.45233			723	305.37	1443.37	761.37			2.68653	2259.24	1805.49			2871.32	1212	4147.02	1307			723	303.37	-0.62999	237.37
2.70206	2107.18	2854.15			2222.07	3981	5758.11	824			724	83.8942	137.894	309.894			2.70206	1808.71	513.959	0.221279	1.04849	2.697	2199.44	3185.75	0.591577	2.2029			724	349.894	1449.89	867.894			2.70206	2473.87	1273.05			2891.27	1067	4176.34	1389			724	271.894	121.894	197.894
2.71759	2599.17	2442.5			2237.43	3920	5794.89	905			725	245.202	145.202	291.202			2.71759	1552.7	1233.96	0.442809	1.16671	2.7125	511.014	2715.04	0.841598	1.13494			725	261.202	1535.2	809.202			2.71759	2612.92	3191.5			2911.22	1128	4205.66	1325			725	219.202	67.2021	227.202
2.73312	2517.48	2305.16			2252.81	3794	5831.67	895			726	-21.9656	28.0344	304.034			2.73312	1618.26	-202.12	-0.142725	0.693324	2.728	1357	3693.21	0.731299	1.93283			726	274.034	1524.03	710.034			2.73312	2601.3	3247.31			2931.17	1089	4234.98	1282			726	194.034	-23.9656	162.034
2.74865	889.179	2941.59			2268.18	3573	5868.45	879			727	-0.49206	-16.4921	215.508			2.74865	2398.77	858.035	0.263459	1.48528	2.7435	2290.55	2869.27	0.556079	2.1395			727	187.508	1273.51	677.508			2.74865	2170.65	2615.4			2951.12	930	4264.3	1276			727	167.508	21.5079	211.508
2.76418	2174.01	3241.85			2283.55	3638	5905.23	871			728	-114.508	-78.5076	199.492			2.76418	1924.8	1143.19	0.372618	1.33321	2.759	1086.9	3282.62	0.751254	1.6433			728	271.492	1491.49	767.492			2.76418	1840.82	2421.13			2971.07	847	4293.62	1223			728	187.492	43.4924	77.4924
2.77971	3125.69	2560.71			2298.91	3543	5942.01	855			729	-45.7707	132.229	58.2293			2.77971	1973	1523.45	0.435713	1.49355	2.7745	397.313	3204.6	0.889694	1.24756			729	274.229	1256.23	802.229			2.77971	2367.18	2186.88			2991.02	796	4322.94	1216			729	230.229	74.2293	114.229
2.79524	1424.53	2533.46			2314.29	3372	5978.79	819			730	14.9413	74.9412	128.941			2.79524	1373.7	524.855	0.27645	0.820123	2.79	830.025	2888.29	0.776774	1.36657			730	218.941	1368.94	638.941			2.79524	2568.44	2106.68			3010.97	755	4352.26	1188			730	134.941	-83.0588	28.9413
2.81077	2303.88	3924.86			2329.66	3222	6015.57	804			731	11.7771	-24.2229	193.777			2.81077	952.894	473.419	0.331918	0.57728	2.8055	1533.16	3259.35	0.680093	1.87328			731	149.777	1357.78	841.777			2.81077	2400.98	2898.81			3030.92	695	4381.58	1169			731	137.777	-58.2229	113.777
2.8263	2942.3	2593.86			2345.03	3118	6052.35	841			732	29.3055	-80.6945	47.3055			2.8263	1328.03	1164.97	0.467297	1.02235	2.821	1242.96	3190.92	0.719667	1.69414			732	181.305	1331.31	701.305			2.8263	2355.77	2207.94			3050.88	661	4410.9	1167			732	155.305	9.30549	35.3055
2.84183	2391.45	1993.35			2360.39	3126	6089.13	807			733	-23.6831	88.3169	168.317			2.84183	2524.92	479.335	0.159552	1.41856	2.8365	1210.55	3574.24	0.747001	1.81254			733	234.317	1324.32	382.317			2.84183	2564.24	2405.17			3070.82	637	4440.22	1139			733	88.3169	162.317	80.3169
2.85735	2405.89	3060.73			2375.77	2951	6125.91	826			734	-17.172	-107.172	188.828			2.85735	1313.71	869.984	0.3984	0.910278	2.852	1675.35	2842.62	0.629181	1.80166			734	58.828	1146.83	478.828			2.85735	2569.09	2270.62			3090.77	595	4469.54	1143			734	250.828	-41.172	122.828
2.87288	2062.34	2079.73			2391.14	2851	6162.69	805			735	121.349	65.3492	239.349			2.87288	1853.78	1590.58	0.461792	1.45368	2.8675	1152.61	2975.67	0.720801	1.56971			735	243.349	1279.35	641.349			2.87288	2210.67	1830.15			3110.72	593	4498.86	1041			735	107.349	59.3492	159.349
2.88841	1394.99	2477.85			2406.51	2722	6199.47	805			736	-33.4946	36.5054	38.5054			2.88841	1807.71	573.457	0.24083	1.06901	2.883	700.387	3497.21	0.833146	1.51293			736	136.505	1116.51	588.505			2.88841	1742.54	2112.43			3130.67	534	4528.18	1051			736	70.5054	-1.49459	-59.4946
2.90394	1129.58	4040.49			2421.88	2615	6236.25	750			737	90.9051	-113.095	120.905			2.90394	550.979	1265.25	0.696635	0.643041	2.8985	870.753	2050.8	0.701956	1.09184			737	100.905	1062.91	554.905			2.90394	1601.5	1864.5			3150.62	490	4557.5	1049			737	36.9051	-35.0949	40.9051
2.91947	2946.4	3665.24			2437.25	2595	6273.03	797			738	-12.4579	-34.4579	83.5421			2.91947	2270.68	1559.79	0.407206	1.66533	2.914	1243.63	2952.44	0.703621	1.61007			738	233.542	1049.54	571.542			2.91947	2488.05	2830.78			3170.57	460	4586.82	1092			738	127.542	149.542	167.542
2.935	1805.6	2532.19			2452.62	2484	6309.81	726			739	-39.5211	-133.521	212.479			2.935	1671.6	662.361	0.283793	1.02783	2.9295	1003.22	3007.46	0.749863	1.50121			739	206.479	1150.48	502.479			2.935	2379.1	1828.29			3190.52	452	4616.14	1057			739	194.479	12.4789	82.4789
2.95053	2662.58	2596.49			2467.99	2357	6346.59	709			740	-39.5472	-21.5472	106.453			2.95053	1826.71	230.321	0.111968	0.957683	2.945	898.686	4615.58	0.837025	2.0147			740	240.453	966.453	692.453			2.95053	1681.59	1407.28			3210.47	396	4645.46	1092			740	52.4528	-55.5472	70.4528
2.96606	1195.59	2589.86			2483.36	2256	6383.37	735			741	-117.597	18.4035	-81.5965			2.96606	995.333	589.72	0.37205	0.641106	2.9605	1261.23	3116.01	0.711866	1.67738			741	156.403	1086.4	402.403			2.96606	1911.13	2255.44			3230.42	374	4674.78	975			741	130.403	42.4035	150.403
2.98159	2301.82	2539.58			2498.72	2175	6420.15	673			742	-278.798	-20.7979	187.202			2.98159	2486.93	1102.58	0.307166	1.61891	2.976	1024.16	2658.76	0.721916	1.38895			742	137.202	1003.2	429.202			2.98159	2040.27	3318.75			3250.37	373	4704.1	893			742	151.202	181.202	27.2021
2.99712	1107.48	2034.18			2514.1	2097	6456.93	732			743	-202.6	-44.6003	141.4			2.99712	2348.65	853.244	0.266481	1.45683	2.9915	661.686	3113.26	0.824717	1.35635			743	67.3997	939.4	451.4			2.99712	1893.61	1522.19			3270.32	321	4733.42	922			743	155.4	-10.6003	73.3997
3.01265	2460.62	2229.34			2529.47	2014	6493.71	732			744	-331.679	46.321	-21.679			3.01265	1050.05	1266.88	0.546791	0.910034	3.007	215.583	2850.37	0.929685	1.02515			744	74.321	914.321	288.321			3.01265	3294.89	1293.94			3290.27	307	4762.74	966			744	-59.679	-49.679	38.321
3.02817	1929.55	2219.76			2544.84	1945	6530.49	700			745	-312.934	-78.9344	119.066			3.02817	1474.09	799.822	0.351738	0.971056	3.0225	448.743	3240.87	0.878377	1.28785			745	79.0656	857.066	413.066			3.02817	2067.84	1991.64			3310.22	260	4792.06	943			745	-30.9344	-84.9344	43.0656
3.0437	1514.57	2558.02			2560.2	1918	6567.27	680			746	-241.349	-99.3488	94.6512			3.0437	1108.28	1029.31	0.481528	0.857018	3.038	877.555	2056.03	0.700859	1.09732			746	66.6512	662.651	484.651			3.0437	1141.61	1702.92			3330.17	258	4821.38	873			746	-41.3488	-59.3488	-25.3488
3.05923	2944.17	1775.88			2575.58	1772	6604.05	721			747	-252.75	-14.7499	-38.7499			3.05923	2277.02	592.763	0.206553	1.32638	3.0535	1058	3750.84	0.779988	1.79362			747	83.2501	845.25	387.25			3.05923	2462.5	2339.45			3350.12	251	4850.7	868			747	-100.75	35.2501	79.2501
3.07476	2556.24	2240.31			2590.95	1719	6640.83	678			748	-332.145	-76.1448	103.855			3.07476	1340.52	891.942	0.399533	0.932363	3.069	1165.33	2982.77	0.719068	1.57902			748	135.855	777.855	407.855			3.07476	1693.47	2672.1			3370.07	226	4880.02	921			748	65.8552	-52.1448	-26.1448
3.09029	1364.73	3386.05			2606.32	1637	6677.61	640			749	-266.945	-14.9449	147.055			3.09029	945.24	996.255	0.513138	0.758282	3.0845	1194.42	4867.82	0.802974	2.26186			749	179.055	699.055	539.055			3.09029	2032.53	1768.96			3390.02	211	4909.34	841			749	-82.9449	21.0551	59.0551
3.10582	2387.87	2153.63			2621.68	1679	6714.39	669			750	-234.29	-60.2896	-136.29			3.10582	2043.31	1363.31	0.400195	1.4744	3.1	2008.46	4403.41	0.686759	2.53201			750	121.71	785.71	423.71			3.10582	2373.78	1644.49			3409.97	208	4938.66	868			750	-60.2896	23.7104	-4.28961
3.12135	2441.7	3130.59			2637.06	1576	6751.17	653			751	-288.556	-56.5556	21.4444			3.12135	1390.99	1299.29	0.482958	1.10351	3.1155	1194.02	3693.92	0.755722	1.84608			751	87.4444	695.444	493.444			3.12135	2579.44	2444.66			3429.92	169	4967.98	762			751	-34.5556	23.4444	83.4444
3.13688	2284.53	2249.98			2652.43	1473	6787.95	584			752	-225.742	-85.7421	-55.7421			3.13688	1360.09	898.589	0.397838	0.945165	3.131	596.115	2983.39	0.833464	1.27537			752	90.2579	598.258	422.258			3.13688	2663.69	1942.27			3449.87	150	4997.3	800			752	-37.7421	-11.7421	104.258
3.15241	2567.74	3242.71			2667.8	1339	6824.73	597			753	-361.616	18.3841	24.3841			3.15241	2501.31	819.479	0.246773	1.52637	3.1465	1224.87	4058.01	0.768144	1.99144			753	82.3841	606.384	242.384			3.15241	1955.21	2016.41			3469.82	173	5026.62	770			753	-41.6159	-1.61594	182.384
3.16794	2299.69	2836.19			2683.16	1351	6861.51	599			754	-415.556	38.4435	54.4435			3.16794	1910.28	988.377	0.340977	1.27066	3.162	1151.43	3588.2	0.757063	1.78592			754	-25.5565	668.444	448.444			3.16794	2613.19	1855.03			3489.77	156	5055.94	740			754	-77.5565	22.4435	56.4435
3.18347	2289.85	2599.47			2698.54	1232	6898.29	660			755	-324.786	-18.7863	41.2137			3.18347	1972.42	1247.01	0.387339	1.39538	3.1775	955.828	3137.77	0.766506	1.52205			755	187.214	613.214	255.214			3.18347	2023.77	1774.77			3509.72	104	5085.26	778			755	51.2137	-98.7863	-118.786
3.19899	2552.28	5318.48			2713.91	1198	6935.07	561			756	-410.181	-54.1808	-22.1808			3.19899	2184.25	224.017	0.0930202	1.14631	3.193	1418.47	3423.8	0.707064	1.87027			756	1.81919	669.819	265.819			3.19899	3253.18	2298.75			3529.67	118	5114.58	727			756	131.819	-20.1808	103.819
3.21452	3059.04	2115.69			2729.28	1197	6971.85	577			757	-348.558	-2.55779	39.4422			3.21452	2196.03	1787.71	0.448751	1.70617	3.2085	1262.42	4618.96	0.785353	2.21007			757	-34.5578	539.442	381.442			3.21452	2338.08	2408.22			3549.62	115	5143.9	726			757	47.4422	7.44221	-20.5578
3.23005	1287.43	2462.5			2744.64	1141	7008.63	576			758	-272.74	-26.7404	-34.7404			3.23005	1560.75	1038.24	0.399479	1.10172	3.224	1283.25	3868.98	0.750933	1.95569			758	135.26	585.26	371.26			3.23005	2630.11	2624.57			3569.57	117	5173.22	684			758	111.26	11.2596	-96.7404
3.24558	3060.62	3859.26			2760.02	1007	7045.41	507			759	-334.591	-94.5908	-132.591			3.24558	2127.25	1243.7	0.368946	1.47686	3.2395	1077.02	4176.6	0.794995	1.9545			759	97.4092	609.409	305.409			3.24558	2401.89	3016.81			3589.53	102	5202.54	649			759	1.40924	61.4092	63.4092
3.26111	1719.3	2731.95			2775.39	1053	7082.19	552			760	-322.265	9.73486	-180.265			3.26111	2895.83	340	0.105074	1.56723	3.255	426.725	3844.27	0.900088	1.48971			760	131.735	569.735	233.735			3.26111	1507.68	2338.37			3609.47	72	5231.86	709			760	-12.2651	-104.265	-0.26514
3.27664	2305.26	1836.17			2790.76	1000	7118.97	545			761	-191.18	54.8201	-39.1799			3.27664	2035.91	1037.65	0.337605	1.35516	3.2705	1048.11	2416.64	0.697493	1.31603			761	96.8201	258.82	364.82			3.27664	2374.12	2625.66			3629.42	86	5261.18	676			761	154.82	-1.1799	116.82
3.29217	1962.56	3322.03			2806.12	918	7155.75	475			762	-350.632	47.3684	25.3684			3.29217	3138.35	692.248	0.180715	1.82139	3.286	1510.66	3856.34	0.718527	2.07261			762	47.3684	535.368	201.368			3.29217	1703.74	2288.71			3649.37	72	5290.5	651			762	-12.6316	37.3684	75.3684
3.3077	2099.42	3229.44			2821.5	864	7192.53	490			763	-382.439	-46.4387	-188.439			3.3077	2412.21	1308.28	0.351641	1.65184	3.3015	820.297	3613.25	0.81498	1.61802			763	119.561	301.561	343.561			3.3077	2200.18	2391.56			3669.32	70	5319.82	653			763	15.5613	-108.439	161.561
3.32323	1805.83	2490.07			2836.87	863	7229.31	468			764	-437.486	10.5143	-53.4857			3.32323	1649.46	556.123	0.252144	0.978399	3.317	743.016	4641.21	0.862001	1.94067			764	50.5143	558.514	320.514			3.32323	2693.81	2506.18			3689.28	76	5349.14	653			764	-57.4857	-25.4857	18.5143
3.33876	2339.81	2256.96			2852.24	790	7266.09	438			765	-356.662	-58.6621	-24.6622			3.33876	2794.32	450.447	0.138823	1.55214	3.3325	3142.26	4456.02	0.586452	3.15588			765	75.3379	357.338	253.338			3.33876	2225.25	2830.04			3709.22	56	5378.46	580			765	109.338	-64.6621	7.33785
3.35429	2145.88	2493.39			2867.61	791	7302.87	451			766	-414.023	-6.02285	-18.0228			3.35429	1938.69	702.84	0.266073	1.18474	3.348	3931.49	3866.28	0.495818	3.36842			766	103.977	323.977	157.977			3.35429	1831.68	2424.13			3729.17	58	5407.78	624			766	-30.0228	-86.0229	-114.023
3.36981	1699.09	2807.79			2882.98	721	7339.65	455			767	-450.625	-142.625	-136.625			3.36981	1940.01	751.559	0.279227	1.20269	3.3635	2654.04	3800.53	0.588812	2.66322			767	37.3747	377.375	305.375			3.36981	2332.95	2446.8			3749.12	63	5437.1	595			767	-2.62534	-86.6253	-22.6253
3.38534	2302.9	2556.24			2898.35	687	7376.43	431			768	-508.832	-28.8324	-166.832			3.38534	1840	1227.21	0.400107	1.31769	3.379	1652.26	3199.4	0.659445	1.91564			768	-44.8324	281.168	201.168			3.38534	1541.65	2116.13			3769.07	41	5466.42	569			768	87.1676	-100.832	121.168
3.40087	2508.22	2583.01			2913.72	678	7413.21	389			769	-479.567	4.4326	-97.5674			3.40087	1193.63	900.146	0.429914	0.856857	3.3945	1110.91	2977.66	0.728289	1.54815			769	70.4326	322.433	294.433			3.40087	2534.08	1618.01			3789.03	37	5495.74	549			769	-13.5674	76.4326	-53.5674
3.4164	2186.11	3001.75			2929.09	663	7449.99	394			770	-543.945	-97.9448	-141.945			3.4164	2169.36	896.069	0.292314	1.37628	3.41	729.188	2834.68	0.795394	1.29376			770	144.055	460.055	208.055			3.4164	2352.55	2861.12			3808.97	52	5525.06	544			770	14.0552	-93.9448	-95.9448
3.43193	1970.07	2333.08			2944.46	606	7486.77	417			771	-457.324	-75.3239	-153.324			3.43193	1991.62	1568.54	0.440582	1.51946	3.4255	1770.9	2151.76	0.548546	1.60809			771	128.676	360.676	272.676			3.43193	2426.1	2243.26			3828.92	29	5554.38	530			771	-25.3239	-199.324	-75.3239
3.44746	2609.79	2445.09			2959.83	573	7523.55	354			772	-402.48	11.5197	-124.48			3.44746	2515.95	881.976	0.259563	1.55631	3.441	-87.1564	3033.01	1.02959	0.928192			772	-60.4803	441.52	237.52			3.44746	3089.03	2277.71			3848.87	27	5583.7	556			772	-122.48	-64.4803	-66.4803
3.46299	1998.61	2146.97			2975.2	509	7560.33	397			773	-510.54	-138.54	-118.54			3.46299	2078.71	39.11	0.0184671	1.02452	3.4565	545.052	3492.29	0.864997	1.42827			773	-18.54	309.46	267.46			3.46299	2077.23	2349.08			3868.82	24	5613.02	521			773	17.46	-156.54	27.46
3.47852	2067.64	1853.84			2990.57	544	7597.11	358			774	-463.34	-51.3403	-179.34			3.47852	2175.2	1493.23	0.407049	1.5908	3.472	1368.67	3837.89	0.737126	1.99028			774	20.6597	242.66	234.66			3.47852	1108.26	1928.71			3888.78	34	5642.34	497			774	36.6597	-127.34	-115.34
3.49405	2897.5	2495.91			3005.93	482	7633.89	312			775	-416.431	-28.431	31.569			3.49405	4032.31	1552.75	0.278019	2.60324	3.4875	2732.29	3372.94	0.552468	2.55362			775	93.569	263.569	223.569			3.49405	1984.99	2936.39			3908.72	21	5671.66	505			775	-0.43098	-38.431	47.569
3.50958	3129.63	3279.49			3021.31	427	7670.67	344			776	-171.61	-79.6103	-221.61			3.50958	2711.06	630.424	0.188666	1.57141	3.503	927.121	2851.89	0.754666	1.40552			776	88.3897	290.39	238.39			3.50958	2114.36	2146.01			3928.67	25	5700.98	476			776	-103.61	14.3897	-31.6103
3.52511	1547.96	2329.27			3036.68	457	7707.45	327			777	-164.255	13.7454	-84.2546			3.52511	1499.94	874.42	0.368276	1.01126	3.5185	796.798	3029.23	0.791743	1.39873			777	49.7454	295.745	213.745			3.52511	2155.01	2280.17			3948.62	17	5730.3	504			777	-102.255	-92.2546	31.7454
3.54063	2079.16	3087.02			3052.05	403	7744.23	356			778	-118.964	-138.964	-4.9637			3.54063	2105.44	1162.84	0.355796	1.4366	3.534	7533.27	1729.88	0.186749	4.53484			778	19.0363	299.036	285.036			3.54063	2438.95	2695.12			3968.57	19	5759.62	450			778	-0.9637	-50.9637	-58.9637
3.55616	1918.3	1651.39			3067.41	421	7781.01	336			779	-75.4948	-123.495	-137.495			3.55616	781.97	447.449	0.363951	0.476843	3.5495	4540.7	661.074	0.127086	2.55896			779	36.5052	302.505	258.505			3.55616	1923.57	2392.45			3988.53	7	5788.94	477			779	-47.4948	-57.4948	-43.4948
3.57169	3094.7	3303.89			3082.79	347	7817.79	299			780	-109.254	-121.254	-135.254			3.57169	2709.81	1638.74	0.376847	1.9277	3.565	1185.28	3331.6	0.737588	1.71315			780	62.7465	368.746	290.746			3.57169	1730.09	2333.85			4008.47	22	5818.26	411			780	20.7465	2.74649	-27.2535
3.58722	3085.22	2948.84			3098.16	364	7854.57	288			781	-136.285	-108.285	-116.285			3.58722	2757.34	823.614	0.229998	1.66451	3.5805	2594.98	2152.71	0.453423	2.04835			781	71.7148	311.715	171.715			3.58722	2063.73	2274.65			4028.42	16	5847.58	458			781	45.7148	15.7148	17.7148
3.60275	2854.99	3192.16			3113.53	340	7891.35	285			782	-111.727	-83.727	-133.727			3.60275	2119.61	1333.78	0.386224	1.50468	3.596	1756.15	4183.01	0.70431	2.3193			782	-15.727	190.273	184.273			3.60275	1954.15	2080.78			4048.37	14	5876.9	437			782	34.273	-59.727	14.273
3.61828	2705.17	2846.5			3128.89	305	7928.13	280			783	-150.493	-130.493	-100.493			3.61828	3148.2	1462.19	0.31715	2.09922	3.6115	2672.54	4054.56	0.602721	2.76302			783	71.5065	287.507	329.507			3.61828	1081.03	3508.91			4068.32	18	5906.22	419			783	-84.4935	-38.4935	75.5065
3.63381	2339.64	3170.59			3144.27	329	7964.91	244			784	-75.5783	-51.5783	-97.5783			3.63381	1711.96	336.213	0.164153	0.933914	3.627	1191.16	2831.1	0.703857	1.53911			784	4.42168	360.422	244.422			3.63381	1637.11	4498.47			4088.28	9	5935.54	462			784	-63.5783	-63.5783	52.4217
3.64934	1839.5	3215.46			3159.64	296	8001.69	267			785	-69.5407	-95.5407	-57.5407			3.64934	2036.76	365.22	0.15205	1.11757	3.6425	506.028	3619.55	0.877344	1.45249			785	-35.5407	234.459	120.459			3.64934	2570.97	2301.2			4108.23	11	5964.86	413			785	18.4593	12.4593	66.4593
3.66487	2729.96	2370.97			3175.01	271	8038.47	277			786	-16.8472	-92.8473	-74.8473			3.66487	2026.87	692.71	0.254712	1.22822	3.658	935.527	3940.92	0.808154	1.79553			786	-18.8472	215.153	227.153			3.66487	1882.41	2514.01			4128.18	4	5994.18	449			786	17.1528	37.1527	25.1528
3.6804	2897.55	4167.25			3190.38	243	8075.25	278			787	-208.425	-6.42496	-116.425			3.6804	1668.52	1286.9	0.435437	1.24727	3.6735	1508.84	3027.38	0.66738	1.77818			787	75.575	295.575	169.575			3.6804	1236.94	2456.92			4148.12	7	6023.5	431			787	-56.425	93.575	41.575
3.69593	1613.22	2344.36			3205.75	226	8112.03	252			788	-98.2738	-82.2738	-54.2738			3.69593	1748.14	870.774	0.332494	1.14247	3.689	1749.66	4183.66	0.705113	2.31607			788	-52.2738	353.726	295.726			3.69593	2014.46	2499.24			4168.07	6	6052.82	401			788	39.7262	-6.27382	-44.2738
3.71145	2083.03	2211.88			3221.12	197	8148.81	237			789	-242.394	-26.3939	-120.394			3.71145	1688.91	1095.44	0.393428	1.19038	3.7045	2139.32	3089.58	0.590866	2.13677			789	23.6061	285.606	207.606			3.71145	2297.52	2833.74			4188.03	7	6082.14	372			789	35.6061	5.60615	51.6061
3.72698	1937.91	2215.35			3236.49	213	8185.59	194			790	-6.78504	-122.785	-96.785			3.72698	1511.55	876.531	0.367045	1.01821	3.72	1704.89	3550.25	0.675577	2.06794			790	51.215	267.215	195.215			3.72698	2666.22	2576.72			4207.98	8	6111.46	413			790	75.215	-46.785	-38.785
3.74251	2170.42	2446.57			3251.86	203	8222.37	223			791	-111.447	-37.4474	-269.447			3.74251	2352.84	1202.62	0.338246	1.58275	3.7355	1613.24	3089.61	0.656966	1.85594			791	104.553	270.553	150.553			3.74251	1598.16	1982.95			4227.93	4	6140.78	387			791	20.5526	-33.4474	28.5526
3.75804	2408.08	3911.32			3267.23	183	8259.15	209			792	-72.3809	-50.3809	-130.381			3.75804	2342.06	162.527	0.0648917	1.20879	3.751	855.715	3514.31	0.804185	1.6019			792	157.619	259.619	135.619			3.75804	1583.77	1966.94			4247.88	4	6170.1	355			792	17.6191	39.6191	81.6191
3.77357	1773	1591.67			3282.6	185	8295.93	204			793	-5.58556	-89.5856	-75.5856			3.77357	1669.57	553.621	0.249021	0.988248	3.7665	716.716	3129.28	0.813646	1.3914			793	64.4144	238.414	212.414			3.77357	2905.71	2060.73			4267.82	2	6199.42	330			793	64.4144	-39.5856	-27.5856
3.7891	2193.51	2478.96			3297.97	187	8332.71	184			794	-33.0614	-125.061	-61.0614			3.7891	2169.04	415.99	0.160923	1.20616	3.782	1086.9	2182.93	0.667597	1.254			794	122.939	270.939	344.939			3.7891	2038.81	1268.82			4287.78	2	6228.74	343			794	-19.0614	-71.0614	-71.0614
3.80463	2594.6	3445.83			3313.34	147	8369.49	169			795	-60.8084	-46.8084	-88.8084			3.80463	2734.19	575.199	0.173808	1.56421	3.7975	729.673	2649.43	0.784063	1.22844			795	61.1916	257.192	183.192			3.80463	3041.23	1686.43			4307.73	2	6258.06	366			795	-0.80837	13.1916	-64.8084
3.82016	2333.69	3380.23			3328.71	147	8406.27	177			796	-108.827	-12.8265	-52.8265			3.82016	974.05	1439.13	0.596363	0.930442	3.813	174.367	4177.25	0.95993	1.47287			796	-20.8265	249.173	99.1735			3.82016	2018.38	2482.7			4327.68	1	6287.38	312			796	51.1735	-38.8265	-20.8265
3.83569	3045.82	2585.01			3344.08	157	8443.05	158			797	-81.1158	-95.1158	-99.1158			3.83569	1774.18	1440.91	0.448171	1.3582	3.8285	2270.24	2611.16	0.53492	2.03729			797	100.884	288.884	242.884			3.83569	1562.72	2850.68			4347.62	3	6316.7	326			797	-3.11583	40.8842	32.8842
3.85122	3854.44	2067.76			3359.45	121	8479.83	192			798	-49.6763	-99.6763	-87.6763			3.85122	1823.97	1585.04	0.464956	1.43581	3.844	1232.78	2714.04	0.687652	1.51989			798	40.3237	274.324	174.324			3.85122	2629.05	3028.02			4367.57	4	6346.02	320			798	-11.6763	-41.6763	94.3237
3.86675	2254.55	2996.96			3374.82	120	8516.61	172			799	-66.5079	-12.5079	-72.5079			3.86675	601.85	1226.01	0.670735	0.656307	3.8595	895.443	3585.77	0.800178	1.64841			799	-10.5079	257.492	137.492			3.86675	1918.64	3032.03			4387.53	2	6375.34	331			799	-20.5079	15.4921	-42.5079
3.88228	2073.5	2019.54			3390.19	106	8553.39	184			800	-27.6107	38.3893	-23.6107			3.88227	2150.53	575.152	0.211012	1.25262	3.875	2150.86	2951.31	0.578443	2.09397			800	26.3893	180.389	174.389			3.88228	1847.33	2440.51			4407.48	3	6404.66	316			800	42.3893	-43.6107	-11.6107
3.8978	2535.66	2065.97			3405.56	99	8590.17	168									3.8978	2259.82	326.731	0.126319	1.22302	3.8905	1082.04	2413.11	0.690418	1.33289									3.8978	2643.16	2766.71			4427.43	2	6433.98	279			6433.98	279
3.91333	1823.08	2749.74			3420.93	95	8626.95	150									3.91333	1725.59	1037.9	0.375576	1.1896	3.906	714.873	2832.13	0.798457	1.28522									3.91333	2900.64	1850.9			4447.38	0	6463.3	298			6463.3	298
3.92886	2325.98	3863.26			3436.3	109	8663.73	148									3.92886	2813.46	780.605	0.217193	1.67924	3.9215	1239.19	3519.23	0.739579	1.80835									3.92886	2495.37	2666.33			4467.32	1	6492.62	282			6492.62	282
3.94439	2407.23	2402.25			3451.67	92	8700.51	142									3.94439	2140.59	1024.75	0.32374	1.40648	3.937	1062.02	2326.7	0.686602	1.29161									3.94439	1125.76	2318.2			4487.28	0	6521.94	304			6521.94	304
3.95992	1484.9	2509.75			3467.04	84	8737.29	129									3.95992	1839.35	597.087	0.245066	1.09427	3.9525	888.662	3409.63	0.793252	1.58243									3.95992	2084.55	2501.6			4507.23	2	6551.26	283			6551.26	283
3.97545	2409.27	2363.53			3482.41	89	8774.07	120									3.97545	1811.38	841.906	0.317307	1.16601	3.968	146.26	4339.99	0.967398	1.51548									3.97545	1752.32	1901.93			4527.18	3	6580.58	289			6580.58	289
3.99098	2409.42	3258.58			3497.78	69	8810.85	111									3.99098	1916.13	1445.12	0.429935	1.43547	3.9835	1649.98	3796.96	0.697082	2.12596									3.99098	1393.67	2116.84			4547.12	0	6609.9	277			6609.9	277
4.00651	3561.41	2481.27			3513.14	79	8847.63	116									4.00651	2368.51	1572.64	0.399031	1.7221	3.999	949.297	2685.4	0.738824	1.35842									4.00651	1366.1	2866.49			4567.07	0	6639.22	280			6639.22	280
4.02204	2958.01	3947.19			3528.52	62	8884.41	122									4.02204	2168.14	454.227	0.173213	1.21921	4.0145	1265.22	2444.23	0.658919	1.44169									4.02204	2441.44	2215.02			4587.03	1	6668.54	276			6668.54	276
4.03757	2131.38	4520.84			3543.89	64	8921.19	100									4.03757	1916.68	1125.1	0.369882	1.32247	4.03	508.193	3763.27	0.881026	1.50452									4.03757	2076.41	1443.09			4606.98	0	6697.86	263			6697.86	263
4.0531	1696.31	3498.41			3559.26	47	8957.97	93									4.0531	1819.72	45.0971	0.0241831	0.888382	4.0455	1721.15	3724.77	0.683956	2.1384									4.0531	2513.33	1636.78			4626.93	0	6727.18	228			6727.18	228
4.06862	1577.12	2183.93			3574.62	54	8994.75	100									4.06862	2469.3	585.263	0.191603	1.42637	4.061	1146.28	2780.53	0.708089	1.49725									4.06862	2208.79	1669.08			4646.88	1	6756.5	244			6756.5	244
4.08415	2239.77	2693.96			3590	59	9031.53	84									4.08415	2072.23	970.502	0.318958	1.35078	4.0765	1987.72	3251.07	0.620576	2.113									4.08415	985.852	1668.35			4666.82	0	6785.82	227			6785.82	227
4.09968	1395.6	1883.08			3605.37	47	9068.31	92									4.09968	2192.94	188.653	0.079213	1.13843	4.092	1796.66	3019.21	0.626929	1.92893									4.09968	2576.51	1940.26			4686.78	0	6815.14	240			6815.14	240
4.11521	2654.08	2691.81			3620.74	42	9105.09	90									4.11521	1878.97	792.936	0.296768	1.18475	4.1075	4245.91	806.739	0.159666	2.45317									4.11521	1296.95	2749.7			4706.73	0	6844.46	250			6844.46	250
4.13074	1479.62	3275.78			3636.11	45	9141.87	80									4.13074	1508.72	124.044	0.0759717	0.750311	4.123	368.349	2927.25	0.88823	1.13391									4.13074	1428.31	3422.56			4726.68	0	6873.78	223			6873.78	223
4.14627	2852.13	2471.47			3651.47	40	9178.65	72									4.14627	2117.45	1323.67	0.384662	1.49994	4.1385	1378.93	3127.75	0.694025	1.74436									4.14627	2540.84	2447.43			4746.62	2	6903.1	247			6903.1	247
4.1618	2108.99	3264.7			3666.84	36	9215.43	71									4.1618	902.97	422.186	0.318593	0.532492	4.154	1024.11	2817.24	0.733399	1.44503									4.1618	2053.51	2304.27			4766.57	0	6932.42	211			6932.42	211
4.17733	1573.78	3116.26			3682.22	34	9252.21	55									4.17733	1409.49	928.103	0.397034	0.981982	4.1695	417.126	2762.89	0.868829	1.10177									4.17733	2477.36	2768.03			4786.53	1	6961.74	225			6961.74	225
4.19286	2218.45	2416.76			3697.59	38	9288.99	68									4.19286	1744.04	1127.05	0.392551	1.231	4.185	2996.24	4439.18	0.597031	3.07198									4.19286	2336.62	3212.49			4806.48	0	6991.06	205			6991.06	205
4.20839	1664.05	3098.01			3712.96	24	9325.77	52									4.20839	2726.31	1294.97	0.32203	1.8148	4.2005	2453.61	3813.57	0.608499	2.56083									4.20839	2760.11	2673.78			4826.43	0	7020.38	203			7020.38	203
4.22392	2277.81	2661.84			3728.33	32	9362.55	48									4.22392	1824.8	802.932	0.305561	1.15937	4.216	1546.71	2478.9	0.615782	1.60423									4.22392	1330.99	2948.09			4846.38	0	7049.7	211			7049.7	211
4.23944	1608.61	2637.37			3743.7	18	9399.33	49									4.23944	1973.13	197.642	0.0910466	1.02428	4.2315	871.497	2080.28	0.704756	1.10267									4.23944	2246.8	1567.04			4866.32	0	7079.02	200			7079.02	200
4.25497	1951.02	2423.52			3759.07	23	9436.11	51									4.25497	1134.04	925.619	0.449403	0.834064	4.247	1762.76	2578.51	0.593953	1.75482									4.25497	2336.23	2830.66			4886.28	0	7108.34	215			7108.34	215
4.2705	2096.27	3312.22			3774.43	19	9472.89	41									4.2705	2635.95	779.262	0.228174	1.58401	4.2625	1637.05	3084.08	0.653249	1.86669									4.2705	2812.92	2540.58			4906.23	0	7137.66	182			7137.66	182
4.28603	1382.33	2767.01			3789.8	16	9509.67	50									4.28603	1634.48	-78.295	-0.050312	0.745818	4.278	695.037	3062.33	0.81502	1.35612									4.28603	2015.32	2051.09			4926.18	0	7166.98	185			7166.98	185
4.30156	1649.42	2861.93			3805.18	22	9546.45	39									4.30156	1839.66	702.546	0.276353	1.13177	4.2935	1380.65	2913.71	0.678497	1.66951									4.30156	1889.3	2782.78			4946.12	1	7196.3	166			7196.3	166
4.31709	2379.84	2470.27			3820.55	21	9583.23	42									4.31709	2088.63	506.915	0.195302	1.19542	4.309	953.11	3693.61	0.794885	1.71737									4.31709	1797.48	1630.94			4966.07	0	7225.62	186			7225.62	186
4.33262	3494.8	2935.44			3835.92	32	9620.01	47									4.33262	1966.88	581.355	0.22814	1.15678	4.3245	3148.27	2903.59	0.479784	2.60952									4.33262	2277.18	2035.76			4986.03	0	7254.94	167			7254.94	167
4.34815	2567.68	3160.65			3851.29	18	9656.79	31									4.34815	1813.06	430.268	0.191799	1.02118	4.34	756.793	3925.15	0.838359	1.69454									4.34815	2011.35	2347.19			5005.98	0	7284.26	144			7284.26	144
4.36368	2064.32	2894.3			3866.66	18	9693.57	40									4.36368	1243.85	710.641	0.363594	0.816576	4.3555	620.429	2581.92	0.806258	1.14623									4.36368	3103.53	955.515			5025.93	0	7313.58	145			7313.58	145
4.37921	1711.91	2244.59			3882.03	13	9730.35	38									4.37921	2853.8	1187.37	0.293818	1.84477	4.371	1964.52	4191.89	0.680898	2.43368									4.37921	2308.39	3101.48			5045.88	0	7342.9	154			7342.9	154
4.39474	2321.17	2735.82			3897.39	22	9767.13	40									4.39474	2899.38	1574.93	0.351995	2.0063	4.3865	1580.52	3557.28	0.692374	2.00403									4.39474	1942.83	1863.34			5065.82	1	7372.22	159			7372.22	159
4.41026	3098.48	3479.24			3912.76	10	9803.91	28									4.41026	1653.64	354.063	0.176353	0.909101	4.402	837.401	2169.16	0.721475	1.11593									4.41026	2362.89	2200.24			5085.78	0	7401.54	142			7401.54	142
4.42579	1148.15	2082.01			3928.14	11	9840.69	24									4.42579	1903.1	335.32	0.149803	1.03563	4.4175	1370.73	3452.92	0.715832	1.8551									4.42579	1835.42	3209.55			5105.73	0	7430.86	151			7430.86	151
4.44132	2714.31	2465.98			3943.51	10	9877.47	31									4.44132	1622.75	1507.14	0.481531	1.30081	4.433	604.231	2941.84	0.829605	1.26499									4.44132	2191.52	1950.35			5125.68	0	7460.18	137			7460.18	137
4.45685	1626.74	2510.83			3958.88	10	9914.25	23									4.45685	1992.74	606.084	0.233215	1.17934	4.4485	3485.99	2825.68	0.447691	2.76223									4.45685	2200.59	2322			5145.62	0	7489.5	127			7489.5	127
4.47238	1532.19	2891.01			3974.25	14	9951.03	22									4.47238	1637.01	719.159	0.305224	1.02947	4.464	989.116	3074.5	0.756592	1.51742									4.47238	2272.23	1749.58			5165.57	0	7518.82	135			7518.82	135
4.48791	1188.64	2910.04			3989.62	8	9987.81	20									4.48791	1909.42	784.806	0.291292	1.19813	4.4795	743.754	2911.59	0.79653	1.32877									4.48791	2804.22	2004.47			5185.53	0	7548.14	132			7548.14	132
4.50344	2129.1	2324.65			4004.99	5	10024.6	20									4.50344	1770.11	522.79	0.228004	1.03101	4.495	702.87	2758.12	0.796916	1.25261									4.50344	2075.6	1893.61			5205.48	0	7577.46	123			7577.46	123
4.51897	2091.06	3149.91			4020.36	4	10061.4	18									4.51897	1425.78	1291.6	0.47531	1.11936	4.5105	1215.04	2660.6	0.686494	1.4915									4.51897	1687.9	2566.34			5225.43	1	7606.78	122			7606.78	122
4.5345	1949.6	3799.09			4035.72	9	10098.1	12									4.5345	1890.25	1072.59	0.362013	1.28977	4.526	2668.34	2990.9	0.528499	2.38423									4.5345	2691.23	2410.86			5245.38	0	7636.1	115			7636.1	115
4.55003	2297.58	4628.5			4051.09	7	10134.9	14									4.55003	1969.39	813.677	0.292367	1.24036	4.5415	4349.57	2142.43	0.330011	2.98135									4.55003	2138.51	2762.4			5265.32	0	7665.42	99			7665.42	99
4.56556	2696.63	2199.57			4066.47	5	10171.7	18									4.56556	2107.6	1045.5	0.331579	1.39621	4.557	1390.19	3790.99	0.731685	1.98516									4.56556	2138.39	2974.53			5285.28	0	7694.74	113			7694.74	113
4.58108	1699.29	3166.36			4081.84	9	10208.5	12									4.58108	1360.5	1065.24	0.43914	1.00438	4.5725	976.165	3597.07	0.786548	1.6955									4.58108	2312.23	1548.4			5305.23	0	7724.06	111			7724.06	111
4.59661	2192.19	2533.91			4097.21	8	10245.3	14									4.59661	2585.67	1420.68	0.354606	1.78423	4.588	1794.03	2801.09	0.60958	1.85031									4.59661	1970.5	5297.8			5325.18	0	7753.38	103			7753.38	103
4.61214	2440.77	2606.91			4112.58	3	10282	12									4.61214	1301.99	932.139	0.417226	0.926028	4.6035	949.845	3387.6	0.781013	1.6073									4.61214	3735.07	5062.6			5345.12	0	7782.7	92			7782.7	92
4.62767	1445.05	3404.96			4127.95	2	10318.8	11									4.62767	1636.05	629.403	0.277827	0.997182	4.619	1281.84	3353.53	0.723466	1.77246									4.62767	1604.48	2779.91			5365.07	1	7812.02	102			7812.02	102
4.6432	2364.02	2392.2			4143.32	6	10355.6	19									4.6432	1652.36	226.962	0.120768	0.863426	4.6345	2438.66	2485.36	0.504742	2.08266									4.6432	2064.52	3375.52					7841.34	85			7841.34	85
4.65873	2407.43	3000.21			4158.69	7	10392.4	17									4.65873	1872.91	306.33	0.140567	1.00925	4.65	3297.29	3133.94	0.4873	2.77062									4.65873	2253.45	2098.18					7870.66	92			7870.66	92
4.67426	1997.65	3039.82			4174.06	3	10429.2	8									4.67426	2000.27	991.819	0.33148	1.31991	4.6655	1248.55	4756.45	0.792081	2.25134									4.67426	2844.21	3147.93					7899.98	79			7899.98	79
4.68979	2558.14	3163.15			4189.43	1	10465.9	10									4.68979	2378.71	1276.8	0.349282	1.62282	4.681	1300.5	3806.12	0.745331	1.94264									4.68979	1516.83	2259.9					7929.3	85			7929.3	85
4.70532	1511.62	3192.35			4204.8	3	10502.7	9									4.70532	1832.13	647.036	0.260989	1.1081	4.6965	1434.83	2984.61	0.675336	1.72353									4.70532	1490.94	2099.8					7958.62	76			7958.62	76
4.72085	2994.96	5008.12			4220.17	4	10539.5	6									4.72085	1600.06	1082.02	0.403424	1.1382	4.712	843.714	4239.77	0.834028	1.85231									4.72085	1926.95	1608.26					7987.94	75			7987.94	75
4.73638	2909.17	2550.91			4235.54	4	10576.3	10									4.73638	1254.84	247.823	0.164923	0.658602	4.7275	738.009	3609.49	0.830245	1.57276									4.73638	1692.07	2253.53					8017.26	72			8017.26	72
4.7519	2585.64	2330.16			4250.91	2	10613.1	7									4.7519	1418.76	1271.76	0.472682	1.10859	4.743	2133.91	3576.32	0.6263	2.30619									4.7519	1607.65	2907.32					8046.58	68			8046.58	68
4.76743	1848.82	2100.23			4266.28	1	10649.9	7									4.76743	2154.73	1150.19	0.348022	1.45843	4.7585	1325.49	2212.29	0.625332	1.39176									4.76743	1873.81	2353.6					8075.9	76			8075.9	76
4.78296	1395.02	1484.5			4281.65	5	10686.6	7									4.78296	2604.11	802.349	0.235537	1.57518	4.774	2605.9	3339.15	0.561669	2.47419									4.78296	2506.78	2554.83					8105.22	66			8105.22	66
4.79849	2922.72	3780.9			4297.02	3	10723.4	12									4.79849	1584.28	1196.94	0.430366	1.17046	4.7895	1413.04	2121.21	0.600188	1.40625									4.79849	2776.38	2550.84					8134.54	60			8134.54	60
4.81402	2243.38	1952.18			4312.39	2	10760.2	8									4.81402	1216.15	505.291	0.293528	0.729097	4.805	1269.18	2599.12	0.671903	1.49863									4.81402	1961.05	2361.47					8163.86	64			8163.86	64
4.82955	572.416	1817.11			4327.76	1	10797	4									4.82955	1600.77	1029.92	0.391501	1.12014	4.8205	1040.8	3703.34	0.780613	1.76762									4.82955	2301.54	2451.7					8193.18	65			8193.18	65
4.84508	2040.68	2760.89			4343.13	2	10833.8	12									4.84508	2236.9	709.453	0.24079	1.34627	4.836	1383.24	2469.96	0.641016	1.5138									4.84508	2989.69	2323.74					8222.5	49			8222.5	49
4.86061	2047.62	2187.14			4358.5	1	10870.5	2									4.86061	1944.6	1682.12	0.463813	1.53457	4.8515	1979.48	3346.65	0.628345	2.14244									4.86061	2233.03	1930.73					8251.82	58			8251.82	58
4.87614	2491.78	2800.32			4373.87	1	10907.3	3									4.87614	1976.48	-33.98	-0.0174929	0.944073	4.867	1100.15	4463.44	0.802259	2.06838									4.87614	1544.02	2769.02					8281.14	52			8281.14	52
4.89167	2799.25	2985.46			4389.24	4	10944.1	3									4.89167	1441.54	1214.39	0.457238	1.10044	4.8825	1567.99	1899.33	0.54778	1.41042									4.89167	1792.59	2439.42					8310.46	53			8310.46	53
4.9072	1643.61	2373.27			4404.61	3	10980.9	4									4.9072	1949.1	1463.11	0.428787	1.45944	4.898	2843.05	1506.36	0.346336	1.95196									4.9072	2221.75	1730.44					8339.78	52			8339.78	52
4.92272	1966.23	2657.23			4419.98	1	11017.6	0									4.92272	2329.15	1587.82	0.40537	1.70646	4.9135	1626.89	1815.78	0.527434	1.41228									4.92272	1786.94	2121.49					8369.1	58			8369.1	58
4.93825	1172.3	2830.43			4435.35	2	11054.4	9									4.93825	1983.37	874.713	0.306049	1.26943	4.929	1519.45	3471.26	0.695544	1.94098									4.93825	1694.69	2271.38					8398.42	48			8398.42	48
4.95378	2383.7	1843.34			4450.72	1	11091.2	5									4.95378	2217.27	526.165	0.191791	1.2709	4.9445	1501.59	2585.43	0.632596	1.61785									4.95378	1882.31	2381.83					8427.74	43			8427.74	43
4.96931	2241.62	2545.79			4466.09	1	11128	3									4.96931	2451.84	1078.43	0.305482	1.59163	4.96	1596.15	3548.15	0.689724	2.00914									4.96931	2225.32	1983.5					8457.06	37			8457.06	37
4.98484	1857.16	2194.14			4481.46	4	11164.8	2									4.98484	1614.57	929.751	0.365422	1.09204	4.9755	1110.05	2879.56	0.721765	1.51297									4.98484	2172.46	1902.27					8486.38	33			8486.38	33
5.00037	1750.38	2098.32			4496.83	2	11201.5	5									5.00037	2233.34	-204.2	-0.100634	1.02093	4.991	1013.99	2875.11	0.739275	1.46011									5.00037	2165.86	2534.98					8515.7	42			8515.7	42
5.0159	2866.49	3404.53			4512.2	0	11238.3	1									5.0159	2243.22	1745.94	0.43767	1.71657	5.0065	902.35	2973.06	0.76716	1.43519									5.0159	1691.94	2140.91					8545.02	35			8545.02	35
5.03143	2533.73	3005.15			4527.57	2	11275.1	1									5.03143	1894.18	399.137	0.174043	1.05347	5.022	944.195	3683.45	0.795966	1.70901									5.03143	1972.36	1932.93					8574.34	34			8574.34	34
5.04696	2009.56	2385.05			4542.94	2	11311.9	2									5.04696	2123.6	704.758	0.249176	1.28412	5.0375	2828.19	1797.21	0.388552	2.04699									5.04696	2574.3	2102.98					8603.66	47			8603.66	47
5.06249	2927.5	2003.56			4558.31	4	11348.7	2									5.06249	1698.52	461.413	0.213624	0.971062	5.053	1028.47	3098.74	0.750807	1.54701									5.06249	3075.19	2210.81					8632.98	36			8632.98	36
5.07802	1416.93	2742.09			4573.68	0	11385.4	1									5.07802	2774.16	1448.95	0.3431	1.89486	5.0685	825.462	2280.08	0.734197	1.14883									5.07802	2424.58	2420.05					8662.3	31			8662.3	31
5.09354	2146.05	2909.26			4589.05	2	11422.2	2									5.09354	1858.99	1152.1	0.382618	1.30123	5.084	1024.85	2560.54	0.714159	1.35455									5.09354	1391.12	2232.7					8691.62	29			8691.62	29
5.10907	1813.87	2495.13			4604.42	2	11459	4									5.10907	1838.83	1216.07	0.398073	1.31312	5.0995	3800.42	2933.23	0.435608	2.96815									5.10907	1581.56	2584.86					8720.94	26			8720.94	26
5.1246	2432.53	3736.71			4619.79	1	11495.8	2									5.1246	2451.82	1514.06	0.381771	1.74584	5.115	1916.02	2969.66	0.60783	1.9751									5.1246	2740.31	2399.99					8750.26	35			8750.26	35
5.14013	1835.45	3238.07			4635.16	1	11532.6	0									5.14013	1789.37	535.335	0.230281	1.04573	5.1305	2030.37	3144.94	0.607681	2.0982									5.14013	2059.66	2257.5					8779.58	33			8779.58	33
5.15566	2383.77	2464.85			4650.53	1	11569.4	2									5.15566	1915.3	1208.23	0.386815	1.35116	5.146	911.246	3524.62	0.794573	1.6352									5.15566	1645.8	2361.84					8808.9	31			8808.9	31
5.17119	2782.46	2125.98			4665.9	1	11606.1	3									5.17119	1630.89	616.187	0.274218	0.989749	5.1615	1136.82	3087.37	0.730879	1.60082									5.17119	1816.38	2331.41					8838.22	28			8838.22	28
5.18672	2320.18	2353.07			4681.27	1	11642.9	1									5.18672	3111.52	557.329	0.151908	1.75931	5.177	1163.55	3226.18	0.734938	1.66423									5.18672	2226.6	2711.69					8867.54	21			8867.54	21
5.20225	2191.78	2807.42			4696.64	0	11679.7	1									5.20225	1627.62	594.847	0.267651	0.980453	5.1925	973.737	3735.17	0.793214	1.74309									5.20225	2146.87	2982.57					8896.86	25			8896.86	25
5.21778	2065.06	2259.25			4712.01	1	11716.5	2									5.21778	1695.33	929.506	0.35412	1.13507	5.208	1717.25	3101.87	0.64366	1.9158									5.21778	2644.2	2062.14					8926.18	28			8926.18	28
5.23331	1671.17	2585.08			4727.38	1	11753.2	2									5.23331	2062.22	230.333	0.10047	1.08341	5.2235	1677.89	3915.31	0.700012	2.18276									5.23331	2326.46	2149.83					8955.5	18			8955.5	18
5.24884	2639.47	2359.56			4742.75	1	11790	1									5.24884	2295.22	1549.85	0.403075	1.67491	5.239	1190.39	3171.14	0.72707	1.65908									5.24884	2344.56	3200.38					8984.82	29			8984.82	29
5.26436	2497.77	2451.16			4758.12	2	11826.8	1									5.26436	2424.8	142.841	0.0556313	1.24599	5.2545	1417.69	3749.83	0.725653	1.98527									5.26436	2606.99	1897.67					9014.14	23			9014.14	23
5.27989	3006.15	2944.08			4773.49	0	11863.6	0									5.27989	2308.11	1233.36	0.348263	1.56975	5.27	3863.36	2478.91	0.390855	2.84091									5.27989	2457.26	3281.67					9043.46	17			9043.46	17
5.29542	2841.84	3206.12			4788.86	0	11900.4	1									5.29542	2754.03	1213.42	0.305843	1.80074	5.2855	1437.61	3700.56	0.72021	1.97847									5.29542	2631.17	1908.88					9072.78	28			9072.78	28
5.31095	2462.73	2937.61			4804.23	1	11937.1	2									5.31095	1076.74	1146.14	0.515609	0.88154	5.301	1658.44	3366.8	0.669978	1.9782									5.31095	2272.48	2078.16					9102.1	19			9102.1	19
5.32648	2374.14	1589.78			4819.6	0	11973.9	1									5.32648	2438.88	421.895	0.147476	1.35229	5.3165	849.996	2158.92	0.717508	1.11903									5.32648	2460.7	2175.52					9131.42	25			9131.42	25
5.34201	2161.57	3104.92			4834.97	1	12010.7	2									5.34201	2055.79	691.623	0.251736	1.24328	5.332	957.901	2621.19	0.732362	1.34028									5.34201	2340.23	2886.08					9160.74	13			9160.74	13
5.35754	2126.86	4019.34			4850.34	0	12047.5	1									5.35754	1979.55	440.559	0.182041	1.1137	5.3475	1915.99	2276.17	0.542959	1.72959									5.35754	1800.46	1741.01					9190.06	20			9190.06	20
5.37307	1975.74	2059.26			4865.71	3	12084.3	1									5.37307	1577.42	701.706	0.307884	0.991483	5.363	750.022	2151.17	0.741478	1.06292									5.37307	2016.49	2086.46					9219.38	20			9219.38	20
5.3886	2622.15	2460.3			4881.08	0	12121	1									5.3886	1401.4	482.508	0.25612	0.819923	5.3785	2000.07	2202.37	0.524068	1.74835									5.3886	2125.08	2325					9248.7	11			9248.7	11
5.40413	2319.26	2285.45			4896.45	0	12157.8	0									5.40413	2091.63	112.705	0.0511288	1.05747	5.394	1637.35	2970.28	0.644644	1.82657									5.40413	1215.26	2688.8					9278.02	7			9278.02	7
5.41966	2381.15	3172.43			4911.82	1	12194.6	1									5.41966	1911.82	1114.77	0.368325	1.31622	5.4095	855.783	3518.25	0.804349	1.60333									5.41966	2294.36	2690.8					9307.34	13			9307.34	13
5.43519	3428.57	2731.87			4927.19	0	12231.4	0									5.43518	1646.48	994.995	0.376681	1.13218	5.425	415.85	3407.99	0.891248	1.32946									5.43519	2241.1	1960.08					9336.66	9			9336.66	9
5.45071	1821.83	2527.56			4942.56	0	12268.2	0									5.45071	1591.66	375.586	0.19092	0.883633	5.4405	737.053	3157.79	0.810762	1.41235									5.45071	2536.37	2892.82					9365.98	18			9365.98	18
5.46624	2172.04	2177.81			4957.93	0	12305	0									5.46624	1938.1	1067.61	0.355193	1.31356	5.456	865.852	4041.95	0.823576	1.7941									5.46624	1954.58	2083.75					9395.3	12			9395.3	12
5.48177	2324.32	2667.69			4973.3	1	12341.7	0									5.48177	3044.27	1041.51	0.254911	1.89481	5.4715	1033.49	3034.98	0.745976	1.52711									5.48177	2794.95	2018.78					9424.62	14			9424.62	14
5.4973	2073.39	2461.51			4988.67	0	12378.5	0									5.4973	1176.98	1176.03	0.499797	0.94563	5.487	445.207	3158.52	0.876459	1.25681									5.4973	1967.13	2548.19					9453.94	10			9453.94	10
5.51283	2319.28	2779.69			5004.04	0	12415.3	0									5.51283	1236.04	674.81	0.353147	0.799722	5.5025	903.123	3664.51	0.802278	1.68038									5.51283	2184.11	1879.26					9483.26	14			9483.26	14
5.52836	2062.46	2321.07			5019.41	0	12452.1	0									5.52836	1249.63	925.947	0.425611	0.895881	5.518	1113.67	3568.96	0.762169	1.75895									5.52836	2126.32	2568.32					9512.58	12			9512.58	12
5.54389	2210.67	2750.02			5034.78	2	12488.9	1									5.54389	2109.93	1051.56	0.332617	1.3996	5.5335	128.186	4027.37	0.969153	1.39516									5.54389	2805	2246.36					9541.9	14			9541.9	14
5.55942	2419.26	2427.6			5050.15	1	12525.6	1									5.55942	3018.34	879.053	0.225549	1.82346	5.549	1137.48	3468.72	0.753054	1.73618									5.55942	2036.27	2147.68					9571.22	7			9571.22	7
5.57495	3115.6	2449.67			5065.52	0	12562.4	1									5.57495	2036.19	1219.41	0.374558	1.41965	5.5645	1243.91	4137.05	0.768831	2.02959									5.57495	1868.1	2360.97					9600.54	15			9600.54	15
5.59048	2969.32	3392.38			5080.89	0	12599.2	0									5.59048	1329.09	817.602	0.380866	0.899946	5.58	1288.53	2757.46	0.681528	1.56502									5.59048	1831.93	2252.11					9629.86	11			9629.86	11
5.60601	2034.86	2294.19			5096.26	0	12636	0									5.60601	2053.78	765.247	0.271458	1.26827	5.5955	1009.81	3541.92	0.778148	1.69394									5.60601	2913.62	1894.51					9659.18	7			9659.18	7
5.62153	1922.2	2509.46			5111.63	1	12672.8	1									5.62153	1963.22	697.201	0.262064	1.19584	5.611	1872.27	4527.43	0.707444	2.50321									5.62153	2702.03	1996.08					9688.5	6			9688.5	6
5.63706	2719.63	2502.8			5127	0	12709.5	2									5.63706	2161.63	1098.16	0.33688	1.4437	5.6265	795.291	2949.17	0.787609	1.36958									5.63706	1918	2969.83					9717.82	10			9717.82	10
5.65259	2142.9	2399.55			5142.37	0	12746.3	0									5.65259	2450.61	1426.32	0.367899	1.71413	5.642	785.935	3375.5	0.811139	1.51551									5.65259	1958.88	5664.41					9747.14	5			9747.14	5
5.66812	1447.44	3273.93			5157.74	0	12783.1	0									5.66812	2365.69	739.089	0.238049	1.42551	5.6575	964.311	3415.82	0.779844	1.62501									5.66812	1670.25	4420.77					9776.46	7			9776.46	7
5.68365	1673.2	3180.16			5173.11	1	12819.9	0									5.68365	1838.58	142.187	0.0717836	0.932821	5.673	1143.93	3006.76	0.724401	1.57608									5.68365	2290.88	1809.95					9805.78	1			9805.78	1
5.69918	2447.18	2678.7			5188.48	0	12856.6	0									5.69918	2260.31	433.505	0.160926	1.26108	5.6885	2439.04	2216.01	0.476044	1.98751									5.69918	2199.66	2955.75					9835.1	2			9835.1	2
5.71471	1964.48	2169.46			5203.85	0	12893.4	0									5.71471	2251.65	642.805	0.222081	1.33055	5.704	1603.06	3728.32	0.699316	2.07661									5.71471	1196.94	2134.58					9864.42	6			9864.42	6
5.73024	1420.76	2803.21			5219.22	0	12930.2	0									5.73024	2012.42	770.174	0.276783	1.24793	5.7195	3067.69	2917.77	0.487477	2.57153									5.73024	2094.59	1547.78					9893.74	10			9893.74	10
5.74577	1644.5	2311.64			5234.59	1	12967	1									5.74577	2048.57	278.398	0.11964	1.09314	5.735	1140.73	2590.27	0.694256	1.42693									5.74577	2076.71	2176.88					9923.06	9			9923.06	9
5.7613	1600.6	2922.79			5249.96	0	13003.8	1									5.7613	2785.85	796.648	0.222372	1.67018	5.7505	1549.3	2469.92	0.614528	1.60243									5.7613	1731.15	1315.62					9952.38	5			9952.38	5
5.77683	2196.49	2150.24			5265.33	0	13040.5	0									5.77683	2642.73	1357.48	0.339352	1.79232	5.766	893.734	4853.03	0.844481	2.09612									5.77683	2016.42	2779.73					9981.7	3			9981.7	3
5.79235	2111.53	2958.83			5280.7	0	13077.3	0									5.79235	2328.87	1518.47	0.394681	1.68177	5.7815	1564.53	3102.9	0.664798	1.83464									5.79235	2137.4	2432.96					10011	4			10011	4
5.80788	2032.27	2707.27			5296.07	1	13114.1	0									5.80788	1545.88	568.107	0.268737	0.927349	5.797	1070.89	3261.59	0.752823	1.62731									5.80788	2000.21	2558.17					10040.3	6			10040.3	6
5.82341	1611.51	2807.46			5311.44	1	13150.9	0									5.82341	2820.45	995.48	0.260875	1.75904	5.8125	1270.58	3903.23	0.75442	1.96105									5.82341	2490.29	2326.6					10069.7	5			10069.7	5
5.83894	2581.62	1955.11			5326.81	0	13187.7	0									5.83894	1879.85	1542.12	0.450652	1.45044	5.828	1424.17	3507.6	0.711224	1.90298									5.83894	2440.11	1912.89					10099	3			10099	3
5.85447	2442.11	2701.96			5342.18	0	13224.5	0									5.85447	2545.59	1130.11	0.307454	1.65997	5.8435	2056.48	3330.5	0.61825	2.17783									5.85447	1588.12	2415.48					10128.3	6			10128.3	6
5.87	1865.32	2878.06			5357.55	0	13261.2	0									5.87	1650.98	687.108	0.293877	1.02558	5.859	1333.98	3401.31	0.718289	1.81721									5.87	2526.16	2148.16					10157.6	4			10157.6	4
5.88553	2069.14	1559.03			5372.92	0	13298	0									5.88553	2438.58	166.297	0.0638407	1.26165	5.8745	1313.26	2894.37	0.687886	1.62669									5.88553	2555.46	2974.42					10186.9	1			10186.9	1
5.90106	1845.23	4203.14			5388.29	0	13334.8	0									5.90106	2469.73	467.14	0.15906	1.38478	5.89	978.268	3590.75	0.785891	1.69439									5.90106	1816.93	2543.53					10216.3	4			10216.3	4
5.91659	2251.65	3517.83			5403.66	0	13371.6	0									5.91659	2289.34	924.64	0.287693	1.45044	5.9055	434.751	4346.96	0.90908	1.67195									5.91659	2827.68	2582.08					10245.6	4			10245.6	4
5.93212	2477.49	3121.96			5419.03	0	13408.4	0									5.93212	811.589	1181.44	0.592786	0.752492	5.921	1229.92	2987.15	0.708348	1.61504									5.93212	2101.28	2595.08					10274.9	3			10274.9	3
5.94765	1923.64	2137.35			5434.4	1	13445.1	2									5.94765	2321.86	882.477	0.275401	1.45287	5.9365	1042.24	3461.36	0.768577	1.68273									5.94765	1434.96	2862.8					10304.2	4			10304.2	4
5.96317	2206.42	1865.55			5449.77	0	13481.9	0									5.96317	2012.78	1051.56	0.343161	1.34774	5.952	730.208	4188.42	0.851542	1.77354									5.96317	1831.97	1777.22					10333.5	5			10333.5	5
5.9787	1419.16	5115.72			5465.14	0	13518.7	0									5.9787	1610.64	410.042	0.202923	0.905964	5.9675	991.84	2915.78	0.746178	1.46268									5.9787	2201.01	2260.58					10362.9	2			10362.9	2
5.99423	1665.54	4323.42			5480.51	0	13555.5	0									5.99423	1614.85	547.867	0.253323	0.957003	5.983	1381.86	4286.34	0.756208	2.15608									5.99423	2414.3	2860.42					10392.2	1			10392.2	1
6.00976	2178.68	2096.11			5495.88	0	13592.2	0									6.00976	1494.89	876.335	0.369571	1.00925	5.9985	1343.4	2983.25	0.689505	1.67424									6.00976	2758.94	3130.15					10421.5	0			10421.5	0
6.02529	2077.89	3033.04			5511.25	0	13629	1									6.02529	1494.3	1386.68	0.481321	1.1896	6.014	1254.25	3296.75	0.724401	1.73763									6.02529	1875.65	2896.35					10450.8	1			10450.8	1
6.04082	2390.38	3084.41			5526.62	0	13665.8	0									6.04082	1844.21	822.287	0.308378	1.17659	6.0295	2753.93	2815.1	0.505492	2.36769									6.04082	2493.69	3107.82					10480.1	4			10480.1	4
6.05635	970.633	2820.01			5541.99	0	13702.6	0									6.05635	1689.51	716.813	0.297888	1.05666	6.045	1386.49	4250.83	0.754051	2.14598									6.05635	2458.18	2580.26					10509.5	3			10509.5	3
6.07188	2353.77	2318.52			5557.36	0	13739.4	0									6.07188	2455.71	677.659	0.216272	1.45182	6.0605	3461.8	2445.09	0.413939	2.61458									6.07188	1743.05	2288.82					10538.8	1			10538.8	1
6.08741	2258.57	2611.04			5572.73	0	13776.1	0									6.08741	2210.21	527.545	0.192693	1.26763	6.076	824.457	4115.54	0.833106	1.79806									6.08741	2604.56	2955.27					10568.1	4			10568.1	4
6.10294	2575.2	2296.94			5588.1	2	13812.9	0									6.10294	2014.79	363.42	0.152812	1.10521	6.0915	2120.36	4005	0.653839	2.45071									6.10294	1944.9	2116.2					10597.4	3			10597.4	3
6.11847	1858.29	1647.03			5603.47	0	13849.7	0									6.11847	1308.56	164.775	0.111838	0.657879	6.107	4635.45	1367.09	0.227752	2.85948									6.11847	2476.11	1896.09					10626.7	3			10626.7	3
6.13399	1973.7	2102.61			5618.84	0	13886.5	0									6.13399	1409.82	1015.78	0.418775	1.0132	6.1225	1554.74	1960.62	0.55773	1.42504									6.13399	2383.36	2002.46					10656.1	4			10656.1	4
6.14952	2937.17	2304.92			5634.21	0	13923.3	0									6.14952	1917.32	1333.6	0.410223	1.39662	6.138	1716.13	3524.8	0.672552	2.06493									6.14952	1570.9	1708.56					10685.4	3			10685.4	3
6.16505	2491.25	2182.29			5649.58	0	13960	0									6.16505	736.647	485.323	0.397164	0.466056	6.1535	1271.69	3072.83	0.707288	1.66767									6.16505	1944.35	2658.38					10714.7	2			10714.7	2
6.18058	2716.92	3664.4			5664.95	1	13996.8	0									6.18058	1374.33	1029.27	0.428219	0.999029	6.169	796.244	2867.56	0.782673	1.3412									6.18058	1501.68	1994.87					10744	3			10744	3
6.19611	2393.32	3304.44			5680.32	0	14033.6	1									6.19611	1371.14	1322.04	0.490883	1.10097	6.1845	1277.66	3203.02	0.714851	1.71695									6.19611	1397.75	2112.61					10773.3	1			10773.3	1
6.21164	1428.75	1708.22			5695.69	0	14070.4	0									6.21164	1926.62	1398.26	0.420544	1.42448	6.2	1259.54	3281.34	0.722622	1.735									6.21164	1644.07	1907.24					10802.7	1			10802.7	1
6.22717	1812.86	2631.46			5711.06	1	14107.2	0									6.22717	1768.06	828.029	0.318953	1.13797	6.2155	1205.7	2985.92	0.712355	1.60168									6.22717	1999.63	2545.93					10832	0			10832	0
6.2427	2139.17	3300.35			5726.43	0	14144	0									6.2427	2984.27	1228.94	0.291687	1.92914	6.231	1270.58	4078.16	0.762453	2.02298									6.2427	1773.17	3256.55					10861.3	3			10861.3	3
6.25823	2402.1	2588.33			5741.8	0	14180.7	0									6.25823	2343.84	574.122	0.196754	1.35545	6.2465	1636.21	3830.99	0.700723	2.13065									6.25823	1770.79	2262.93					10890.6	1			10890.6	1
6.27376	2771.34	2711.76			5757.17	0	14217.5	0									6.27376	1596.63	1523.59	0.488297	1.29269	6.262	3709.25	3081.99	0.453818	2.97214									6.27376	2092.42	2324.57					10919.9	0			10919.9	0
6.28929	2575.39	2512.67			5772.54	0	14254.3	0									6.28929	2705.89	1070.04	0.283384	1.72428	6.2775	1361.95	3303.61	0.708084	1.79756									6.28929	1765.18	1901.46					10949.3	0			10949.3	0
6.30481	2164.94	3232.32			5787.91	0	14291.1	0									6.30481	1797.98	992.161	0.355595	1.21204	6.293	1221.95	4085.97	0.769788	1.99978									6.30481	3068.26	2785.33					10978.6	3			10978.6	3
6.32034	2195.38	2259.24			5803.28	0	14327.9	0									6.32034	1502.84	790.705	0.344752	0.983176	6.3085	914.489	3167.67	0.775979	1.51056									6.32034	1883.52	2578.42					11007.9	0			11007.9	0
6.33587	1468.67	2997.3			5818.65	0	14364.6	0									6.33587	1898.8	770.911	0.288761	1.18754	6.324	1457.36	3374	0.698355	1.8734									6.33587	1924.14	1669					11037.2	5			11037.2	5
6.3514	1876.55	5355.07			5834.02	0	14401.4	0									6.3514	1257.91	412.181	0.246801	0.718427	6.3395	1577.88	1951.26	0.5529	1.43408									6.3514	2418.58	2069.43					11066.5	3			11066.5	3
6.36693	1753.24	3003.76			5849.39	0	14438.2	0									6.36693	1109.14	751.569	0.403915	0.759155	6.355	968.355	3991.96	0.80478	1.83112									6.36693	1863.87	2038.7					11095.9	0			11095.9	0
6.38246	1941.08	3414.21			5864.76	0	14475	0									6.38246	2426.58	1226.33	0.335714	1.63051	6.3705	1147.16	4576.58	0.799579	2.13353									6.38246	1475.27	2473.26					11125.2	3			11125.2	3
6.39799	2046.17	2015.16			5880.13	0	14511.8	0									6.39799	2160.68	1517.32	0.41254	1.59157	6.386	669.624	4816.95	0.877952	1.96371									6.39799	1748.8	2098.13					11154.5	1			11154.5	1
6.41352	2313.43	2435.79			5895.5	0	14548.5	0									6.41352	2018.86	1106.28	0.353994	1.37035	6.4015	688.558	4545.32	0.868442	1.87766									6.41352	1843.2	2528.73					11183.8	2			11183.8	2
6.42905	2324.27	3010.44			5910.87	1	14585.3	0									6.42905	1740.12	697.356	0.286098	1.07679	6.417	1572.51	2381.54	0.602304	1.58353									6.42905	2003.15	3620.61					11213.1	1			11213.1	1
6.44458	2425.98	2612.39			5926.24	0	14622.1	0									6.44458	1623.04	425.76	0.20781	0.918147	6.4325	1191.77	3664.37	0.754585	1.83442									6.44458	2505.88	2326.41					11242.5	1			11242.5	1
6.46011	3242.76	2069.05			5941.61	0	14658.9	0									6.46011	1522.12	944.956	0.383027	1.04807	6.448	2039.24	3016.14	0.59662	2.05734									6.46011	2572.33	2975.04					11271.8	0			11271.8	0
6.47563	2989.42	2190.99			5956.98	0	14695.6	0									6.47563	1821.86	35.6077	0.01917	0.886168	6.4635	442.626	2829.94	0.864746	1.13911									6.47563	2915.96	2825.72					11301.1	0			11301.1	0
6.49116	934.917	2862.95			5972.35	1	14732.4	0									6.49116	2333.93	421.867	0.153084	1.29626	6.479	932.347	3304.46	0.779941	1.56852									6.49116	2398.21	1407.21					11330.4	0			11330.4	0
6.50669	1858.48	1819.61			5987.72	0	14769.2	0									6.50669	1764.45	416.437	0.190949	0.990335	6.4945	356.876	5386.75	0.937866	1.99847									6.50669	1955.8	1725.61					11359.7	0			11359.7	0
6.52222	1851.12	2513.55			6003.09	0	14806	0									6.52222	2337.64	1578.1	0.403014	1.70756	6.51	586.202	2098	0.781611	0.956647									6.52222	1939.47	2444.43					11389.1	0			11389.1	0
6.53775	2309.34	2937.91			6018.46	0	14842.8	0									6.53775	2488.79	870.652	0.259166	1.5378	6.5255	417.925	3439.32	0.891652	1.34165									6.53775	2213.21	2598.63					11418.4	0			11418.4	0
6.55328	2027.74	3141.6			6033.83	0	14879.5	0									6.55328	1237.49	245.352	0.165461	0.648464	6.541	1651.82	4736.98	0.74145	2.45972									6.55328	2142.53	1680.84					11447.7	1			11447.7	1
6.56881	2070.36	2328.23			6049.2	0	14916.3	0									6.56881	2439.23	697.969	0.222481	1.45021	6.5565	1134.33	3808.61	0.770515	1.85482									6.56881	2311.01	2430.58					11477	1			11477	1
6.58434	1260.83	3102.61			6064.57	0	14953.1	0									6.58434	2458.5	814.689	0.248898	1.50182	6.572	823.103	3762.28	0.820494	1.67228									6.58434	2221.41	2711.92					11506.3	0			11506.3	0
6.59987	2298.26	2860.27			6079.94	0	14989.9	0									6.59987	1824.49	865.365	0.321715	1.18131	6.5875	1038.32	2934.74	0.738661	1.49421									6.59987	1357.6	3231.56					11535.7	0			11535.7	0
6.6154	1671	2658.43			6095.31	0	15026.7	0									6.6154	1493.25	1039.22	0.410358	1.06603	6.603	1003.9	3820.28	0.791902	1.78932									6.6154	2177.75	2107.32					11565	0			11565	0
6.63093	1670.46	2567.82			6110.68	0	15063.5	0									6.63093	2437.36	1693.41	0.409951	1.80161	6.6185	1995.3	1838.29	0.479522	1.61691									6.63093	3086.86	2020.64					11594.3	1			11594.3	1
6.64645	2442.9	2081.97			6126.05	0	15100.2	0									6.64645	1636.23	795.008	0.326997	1.05591	6.634	678.993	3448.07	0.835478	1.48411									6.64645	2110.78	3085.74					11623.6	1			11623.6	1
6.66198	2188.03	2380.21			6141.42	0	15137	0									6.66198	1958.37	554.866	0.220777	1.14286	6.6495	3789.5	3367.35	0.470507	3.116									6.66198	1716.99	2568.53					11652.9	0			11652.9	0
6.67751	1894.66	3113.31			6156.79	0	15173.8	1									6.67751	1921.06	-116.259	-0.0644166	0.885357	6.665	1280.65	2914.08	0.694701	1.61626									6.67751	1363.19	2886.24					11682.3	0			11682.3	0
6.69304	2359.82	1962.92			6172.16	0	6172.16	0									6.69304	2865.14	1464.58	0.338262	1.94896	6.6805	2171.91	3223.74	0.59747	2.20165									6.69304	1767.63	3319.7					11711.6	0			11711.6	0
6.70857	1431.56	3669.33			6187.53	0	6187.53	0									6.70857	2073.03	5.58288	0.00268586	1.00962	6.696	875.399	5073.94	0.852858	2.16453									6.70857	2405.09	2885.49					11740.9	0			11740.9	0
6.7241	1746.11	2248.28			6202.9	0	6202.9	0									6.7241	2368.17	1753.55	0.425441	1.78596	6.7115	665.756	3802.73	0.851011	1.6026									6.7241	1559.75	2032.52					11770.2	3			11770.2	3
6.73963	3311.21	3081.79			6218.27	1	6218.27	1									6.73963	2443.45	1925.2	0.440686	1.88692	6.727	555.709	3409.65	0.859859	1.4047									6.73963	2695.96	2996.97					11799.5	0			11799.5	0
6.75516	2036.75	2175.17			6233.64	1	6233.64	1									6.75516	1548.92	511.441	0.248228	0.908914	6.7425	920.643	1375.62	0.599069	0.879451									6.75516	1549.33	2930.19					11828.9	1			11828.9	1
6.77069	2523.87	2414.98			6249.01	0	6249.01	0									6.77069	3604.38	1234.37	0.255101	2.26209	6.758	1904.18	2643.64	0.581299	1.85337									6.77069	1613.95	2725.09					11858.2	0			11858.2	0
6.78622	1230.56	2294.34			6264.38	0	6264.38	0									6.78622	1625.13	270.71	0.142792	0.864375	6.7735	1465.62	2916.58	0.665552	1.71588									6.78622	2046.79	2341.82					11887.5	0			11887.5	0
6.80175	2049.54	1950.97			6279.75	0	6279.75	0									6.80175	2021.25	505.879	0.200179	1.15908	6.789	1288.48	3118.31	0.707615	1.69273									6.80175	1825.02	3016.59					11916.8	0			11916.8	0
6.81727	1999.09	2724.44			6295.12	0	6295.12	0									6.81727	2027.54	827.746	0.2899	1.27638	6.8045	810.229	3987.68	0.831129	1.7452									6.81727	2276.9	3323.01					11946.1	0			11946.1	0
6.8328	1567.81	1932.7			6310.49	1	6310.49	1									6.8328	1034.29	178.486	0.147171	0.516323	6.82	1217.88	2436.76	0.666758	1.41378									6.8328	2538.92	2797.78					11975.5	1			11975.5	1
6.84833	1584.67	3256.4			6325.86	0	6325.86	0									6.84833	2261.39	850.534	0.273315	1.40929	6.8355	582.356	3036.4	0.839073	1.28679									6.84833	2324.73	1999.26					12004.8	0			12004.8	0
6.86386	3183.66	2708.79			6341.23	0	6341.23	0									6.86386	2179.69	1192	0.353532	1.48656	6.851	798.621	3290.65	0.804703	1.49225									6.86386	2244.03	2080.84					12034.1	0			12034.1	0
6.87939	1921.32	2313.99			6356.6	1	6356.6	1									6.87939	2327.35	702.993	0.231984	1.39227	6.8665	521.844	3351.04	0.865257	1.36587									6.87939	1593.16	3535.67					12063.4	0			12063.4	0
6.89492	2517.61	3566.24			6371.97	0	6371.97	0									6.89492	2117.73	872.167	0.291704	1.34026	6.882	1255.51	3641.41	0.743613	1.86031									6.89492	1670.36	2330.25					12092.7	0			12092.7	0
6.91045	2686.52	6046.82			6387.34	1	6387.34	1									6.91045	2746.28	286.404	0.0944392	1.46842	6.8975	-13.7423	4533.43	1.00304	1.49854									6.91045	2169.62	3319.94					12122.1	0			12122.1	0
6.92598	3276.4	2775.74			6402.71	0	6402.71	0									6.92598	1573.03	1683.91	0.517022	1.33685	6.913	109.562	3750.96	0.97162	1.28737									6.92598	3091.5	2085.29					12151.4	0			12151.4	0
6.94151	2025.41	3170.01			6418.08	0	6418.08	0									6.94151	1995.76	897.558	0.310218	1.28413	6.9285	770.418	4866.87	0.863335	2.03519									6.94151	1467.34	2072.91					12180.7	0			12180.7	0
6.95704	2044.36	2608.9			6433.45	0	6433.45	0									6.95704	1564.12	595.484	0.275737	0.946779	6.944	873.747	2233.62	0.718814	1.15815									6.95704	1665.32	4075.76					12210	0			12210	0
6.97257	2388.57	2739.57			6448.82	0	6448.82	0									6.97257	1788.35	1199.65	0.401489	1.28036	6.9595	625.628	3448.7	0.846446	1.45585									6.97257	1882.78	1929.88					12239.3	0			12239.3	0
6.9881	1953.29	2170.75			6464.19	0	6464.19	0									6.9881	1994.06	1586.2	0.443041	1.52701	6.975	1151.33	2179.38	0.654328	1.28713									6.9881	2537.4	1759.06					12268.7	0			12268.7	0
7.00362	1838.58	2801.95			6479.56	0	6479.56	0									7.00362	1726.32	843.649	0.328273	1.12122	6.9905	1124	4055.03	0.782971	1.93654									7.00362	1987.44	3065.56					12298	0			12298	0
7.01915	2669.88	2507.9			6494.93	0	6494.93	0									7.01915	1084.94	1260.92	0.53751	0.926548	7.006	1072.49	4085.31	0.792064	1.91976									7.01915	1507.12	2531.76					12327.3	0			12327.3	0
7.03468	2687.64	2099.62			6510.3	0	6510.3	0									7.03468	2292.66	1494.7	0.394655	1.65402	7.0215	1833.51	3141.98	0.631492	1.99206									7.03468	1869.56	1562.09					12356.6	0			12356.6	0
7.05021	2548.57	2256.97			6525.67	1	6525.67	1									7.05021	2314.36	1113.31	0.3248	1.53059	7.037	1231.8	2640.34	0.681882	1.49327									7.05021	1532.69	2358.33					12385.9	0			12385.9	0
7.06574	2113.7	2939.2			6541.04	0	6541.04	0									7.06574	1696.8	1324.14	0.438321	1.27556	7.0525	767.825	2710.99	0.779286	1.2706									7.06574	1963.87	1909.36					12415.3	0			12415.3	0
7.08127	2770.15	3679.32			6556.41	0	6556.41	0									7.08127	1618.13	1354.91	0.455731	1.24446	7.068	803.904	4271.23	0.841599	1.8422									7.08127	2286.16	2290.16					12444.6	0			12444.6	0
7.0968	2744.31	2463.92			6571.78	0	6571.78	0									7.0968	1917.34	1229.13	0.390638	1.35965	7.0835	1182.81	3852.23	0.765084	1.89614									7.0968	2471.59	2415.98					12473.9	1			12473.9	1
7.11233	2360.33	2476.63			6587.15	0	6587.15	0									7.11233	1831.73	797.593	0.303346	1.16118	7.099	825.664	1990.76	0.706839	1.04651									7.11233	2311.79	2064.24					12503.2	0			12503.2	0
7.12786	2307.89	2304.06			6602.52	0	6602.52	0									7.12786	1798.97	927.448	0.340171	1.18966	7.1145	1177.54	4463.98	0.791273	2.10989									7.12786	2273.65	2375.63					12532.5	0			12532.5	0
7.14339	2669.47	2920.6			6617.89	0	6617.89	0									7.14339	2410.99	1473.18	0.379278	1.70957	7.13	1195.64	4425.46	0.787294	2.10592									7.14339	1630.74	2331.67					12561.9	0			12561.9	0
7.15892	2553.43	2188.39			6633.26	1	6633.26	1									7.15892	1910.07	776.623	0.289063	1.19558	7.1455	865.339	3683.37	0.809761	1.66689									7.15892	2558.58	2049.65					12591.2	0			12591.2	0
7.17444	2250.98	2163.8			6648.63	0	6648.63	0									7.17444	1938.53	-181.833	-0.103509	0.871469	7.161	1510.47	3626.56	0.705964	1.99117									7.17444	2613.48	2459.18					12620.5	0			12620.5	0
7.18997	2516.22	1796.72			6664	0	6664	0									7.18997	1515.85	921.998	0.378202	1.0366	7.1765	1235.24	3832.69	0.756263	1.91721									7.18997	2224.14	2453.14					12649.8	0			12649.8	0
7.2055	2058.78	3137.9			6679.37	1	6679.37	1									7.2055	1381.7	1099.66	0.443167	1.02788	7.192	32.1985	3323.66	0.990405	1.0948									7.2055	2000.29	2975					12679.1	0			12679.1	0
7.22103	2286.36	2227.92			6694.74	0	6694.74	0									7.22103	1740.72	534.185	0.234817	1.01935	7.2075	1021.18	3353.17	0.766553	1.63319									7.22103	1744.46	2162.47					12708.5	0			12708.5	0
7.23656	1283.12	2792.57			6710.11	0	6710.11	0									7.23656	2399.92	1673.4	0.41082	1.77454	7.223	796.398	2565.17	0.763087	1.23423									7.23656	1526.22	2463.97					12737.8	0			12737.8	0
7.25209	1597.53	1950.42			6725.48	0	6725.48	0									7.25209	2137.52	1232.74	0.365769	1.47847	7.2385	1339.84	3774.54	0.738025	1.95246									7.25209	2552.8	2108.76					12767.1	0			12767.1	0
7.26762	2746.43	2276.06			6740.85	0	6740.85	0									7.26762	2565.25	742.296	0.224425	1.53318	7.254	1270.41	3182.57	0.714705	1.70584									7.26762	1586.1	1732.58					12796.4	0			12796.4	0
7.28315	2527.7	2310.11			6756.22	0	6756.22	0									7.28315	615.71	1247.39	0.669523	0.671273	7.2695	1114.02	4952.29	0.81636	2.24885									7.28315	2183.54	3195.16					12825.7	0			12825.7	0
7.29868	1636.27	1706.88			6771.59	0	6771.59	0									7.29868	1941.52	732.524	0.273938	1.19676	7.285	1187.74	4918.39	0.805484	2.2762									7.29868	1639.83	2743.82					12855.1	0			12855.1	0
7.31421	2705.85	2886.37			6786.96	0	6786.96	0									7.31421	2412.45	726.592	0.23147	1.44605	7.3005	557.431	4507.06	0.889933	1.79411									7.31421	2324.22	3408.23					12884.4	0			12884.4	0
7.32974	1848.11	1758.77			6802.33	0	6802.33	0									7.32974	2331.23	1191.46	0.338225	1.56726	7.316	1761.06	4161.12	0.702633	2.31417									7.32974	2788.84	1363.87					12913.7	0			12913.7	0
7.34526	2436.21	2386.47			6817.7	1	6817.7	1									7.34526	2156.92	814.167	0.27403	1.34065	7.3315	190.877	3394.7	0.946765	1.20465									7.34526	3044.73	2887.52					12943	0			12943	0
7.36079	1873.14	2133.5			6833.07	0	6833.07	0									7.36079	1814.67	316.044	0.148328	0.981606	7.347	1140.35	2649.96	0.699141	1.44786									7.36079	2398.18	2253.73					12972.3	0			12972.3	0
7.37632	2314.44	2744.71			6848.44	0	6848.44	0									7.37632	845.729	648.593	0.434038	0.582086	7.3625	1171.05	2908.49	0.712946	1.55577									7.37632	2514.9	2557.54					13001.7	0			13001.7	0
7.39185	2417.85	3278.01			6863.81	0	6863.81	0									7.39185	2127.85	1117.98	0.344435	1.43268	7.378	1061.48	3660.83	0.775221	1.76361									7.39185	2057.58	2516.46					13031	1			13031	1
7.40738	2414.29	2392.97			6879.18	0	6879.18	0									7.40738	2068.62	407.121	0.164444	1.14941	7.3935	478.454	2723.39	0.850569	1.12052									7.40738	1631.88	1945.28					13060.3	0			13060.3	0
7.42291	2195.2	3011.78			6894.55	0	6894.55	0									7.42291	1654.25	1015.24	0.380312	1.14349	7.409	804.897	3498.08	0.812944	1.56903									7.42291	2141.26	2449.47					13089.6	0			13089.6	0
7.43844	3045.81	2611.09			6909.92	0	6909.92	0									7.43844	944.796	536.89	0.362351	0.595426	7.4245	1060.6	3709.7	0.777666	1.78045									7.43844	1556.2	1863.41					13118.9	0			13118.9	0
7.45397	2427.79	2304.13			6925.29	0	6925.29	0									7.45397	2224.65	95.8233	0.0412947	1.1225	7.44	706.655	2710.13	0.793181	1.23764									7.45397	1281.24	1496.28					13148.3	0			13148.3	0
7.4695	1879.14	2788.24			6940.66	0	6940.66	0									7.4695	2160.6	1335.9	0.382067	1.52731	7.4555	1150.55	3779.22	0.766611	1.85307									7.4695	1482.36	2285.97					13177.6	0			13177.6	0
7.48503	2120.07	2143.86			6956.03	0	6956.03	0									7.48503	2373.45	347.458	0.127699	1.29102	7.471	914.424	2959.29	0.763942	1.43676									7.48503	2511.32	2118.67					13206.9	0			13206.9	0
7.50056	3403.57	3050.2			6971.4	0	6971.4	0									7.50056	1959.55	101.607	0.0492963	0.98303	7.4865	1075.08	3604.57	0.770264	1.75096									7.50056	1372.19	1314.24					13236.2	0			13236.2	0
7.51608	1862.41	2082.25			6986.77	0	6986.77	0									7.51608	1941.59	367.697	0.159226	1.06764	7.502	1632.69	2985.63	0.646475	1.82952									7.51608	2897.77	2344.48					13265.5	0			13265.5	0
7.53161	2356.25	1961.38			7002.14	0	7002.14	0									7.53161	2127.4	708.826	0.249919	1.28759	7.5175	2583.06	3335.54	0.563568	2.46072									7.53161	2486.16	2876.55					13294.9	0			13294.9	0
7.54714	2340.22	2429.58			7017.51	0	7017.51	0									7.54714	1870.85	535.423	0.222511	1.08926	7.533	848.78	3355.97	0.798138	1.54215									7.54714	1480.67	2638.18					13324.2	0			13324.2	0
7.56267	2275.39	3080.73			7032.88	0	7032.88	0									7.56267	1407.02	1446.18	0.506862	1.16407	7.5485	757.563	3886.86	0.836887	1.68139									7.56267	1836.2	2508.52					13353.5	0			13353.5	0
7.5782	2460.76	2033.17			7048.25	1	7048.25	1									7.5782	1243.33	532.961	0.300042	0.753399	7.564	1353.46	4866.11	0.782387	2.34616									7.5782	2410.07	2532.92					13382.8	0			13382.8	0
7.59373	1927.21	2859.63			7063.62	1	7063.62	1									7.59373	3010.32	572.688	0.159834	1.71073	7.5795	1415.29	3904.94	0.733979	2.03891									7.59373	1548.03	2131.8					13412.1	0			13412.1	0
7.60926	1808.25	2169.82			7078.99	0	7078.99	0									7.60926	2033.86	1416.26	0.410496	1.4881	7.595	605.071	3397.39	0.848825	1.42671									7.60926	2762.39	1904.47					13441.5	1			13441.5	1
7.62479	1943.22	2397.96			7094.36	1	7094.36	1									7.62479	2185.02	1076.46	0.330053	1.4485	7.6105	969.373	3707.61	0.792735	1.73101									7.62479	1706.09	2121.44					13470.8	1			13470.8	1
7.64032	1877.67	2850.91			7109.73	0	7109.73	0									7.64032	1385.82	707.858	0.338093	0.891378	7.626	869.547	4066.41	0.823834	1.80473									7.64032	2275.59	2273.08					13500.1	0			13500.1	0
7.65585	2532.93	3067.86			7125.1	0	7125.1	0									7.65585	1904.29	1237.57	0.393896	1.35567	7.6415	1508.58	4512.23	0.749439	2.30369									7.65585	2361.78	2127.27					13529.4	0			13529.4	0
7.67138	2218.91	2113.35			7140.47	0	7140.47	0									7.67138	2498.67	328.376	0.116155	1.3511	7.657	1417.23	3825.94	0.7297	2.01197									7.67138	2316.19	3132.54					13558.7	0			13558.7	0
7.6869	1710.09	2479.35			7155.84	0	7155.84	0									7.6869	2545.55	1127.19	0.306908	1.65892	7.6725	1509.53	5553.61	0.78628	2.67286									7.6869	1695.76	3188.12					13588.1	0			13588.1	0
7.70243	1899.08	2236.89			7171.21	1	7171.21	1									7.70243	1503.86	1120.25	0.426907	1.10038	7.688	1012.5	5831.5	0.852061	2.5059									7.70243	2069.35	2894.04					13617.4	0			13617.4	0
7.71796	2586.33	3116.62			7186.58	0	7186.58	0									7.71796	2486.95	1187.41	0.323161	1.64895	7.7035	1256.21	4145.56	0.767444	2.03916									7.71796	3040.9	2746.95					13646.7	0			13646.7	0
7.73349	2241.34	3069.28			7201.95	0	7201.95	0									7.73349	971.159	1090.9	0.529033	0.805621	7.719	1540.86	5236.25	0.772638	2.57723									7.73349	3074.07	3085.88					13676	0			13676	0
7.74902	2579.31	3402.01			7217.32	0	7217.32	0									7.74902	2020.33	564.843	0.218494	1.17947	7.7345	1180.78	3280.37	0.735319	1.69261									7.74902	2463.57	3081.15					13705.3	0			13705.3	0
7.76455	1997.58	2449			7232.69	0	7232.69	0									7.76455	2406.55	267.66	0.100089	1.28044	7.75	1814.4	3300.69	0.645285	2.03805									7.76455	2472.77	2410.12					13734.7	0			13734.7	0
7.78008	2752.08	2937.54			7248.06	0	7248.06	0									7.78008	2085.94	1272.85	0.378961	1.46513	7.7655	1171.05	2833.89	0.707599	1.52936									7.78008	2023.78	2081.96					13764	0			13764	0
7.79561	1806.71	2975.88			7263.43	0	7263.43	0									7.79561	2002.4	682.74	0.254266	1.21163	7.781	273.997	5313.88	0.950966	1.92843									7.79561	2360.33	3120.01					13793.3	1			13793.3	1
7.81114	1721.68	3964.2			7278.8	1	7278.8	1									7.81114	2743.37	1446.83	0.345288	1.87767	7.7965	646.578	3684.16	0.8507	1.55039									7.81114	2131.52	2020.39					13822.6	0			13822.6	0
7.82667	2585.18	2714.85			7294.17	0	7294.17	0									7.82667	1649	216.911	0.11625	0.85807	7.812	1705.07	4126.73	0.707625	2.27211									7.82667	1821.27	3344.39					13851.9	0			13851.9	0
7.8422	2003.56	2227.27			7309.54	0	7309.54	0									7.8422	2058.31	382.778	0.156806	1.13529	7.8275	1139.98	3960.41	0.776492	1.91157									7.8422	1861.08	2233.57					13881.3	0			13881.3	0
7.85772	3098.8	3938.72			7324.91	0	7324.91	0									7.85772	1960.5	541.245	0.216347	1.13918	7.843	880.95	4186.6	0.826159	1.85337									7.85772	2405.38	3448.07					13910.6	0			13910.6	0
7.87325	2324.92	1846.47			7340.28	0	7340.28	0									7.87325	2560.97	852.716	0.249794	1.56998	7.8585	859.705	3199.59	0.788213	1.49262									7.87325	1747.16	2538.02					13939.9	0			13939.9	0
7.88878	2151.75	2254.09			7355.65	0	7355.65	0									7.88878	2162.16	1429.51	0.398006	1.56128	7.874	715.791	4358.51	0.858938	1.82606									7.88878	2333.48	3054.53					13969.2	0			13969.2	0
7.90431	2213.51	3527.71			7371.02	0	7371.02	0									7.90431	2351.27	809.263	0.256053	1.44266	7.8895	588.259	4886.89	0.892558	1.94503									7.90431	1434.19	2160.5					13998.5	0			13998.5	0
7.91984	2283.59	3390.57			7386.39	0	7386.39	0									7.91984	1411.72	-342.437	-0.320249	0.533393	7.905	2230.29	3625.61	0.619138	2.37509									7.91984	1794.76	2059.1					14027.9	0			14027.9	0
7.93537	2468.24	2205.74			7401.76	0	7401.76	0									7.93537	1840.82	996.766	0.351272	1.23655	7.9205	506.453	4586.46	0.900557	1.79501									7.93537	1905.99	2729.83					14057.2	0			14057.2	0
7.9509	2032.76	2772.86			7417.13	0	7417.13	0									7.9509	2040.79	684.173	0.251076	1.23263	7.936	784.181	4260.86	0.844564	1.828									7.9509	2412.54	2049.31					14086.5	0			14086.5	0
7.96643	1880.72	2887.29			7432.5	0	7432.5	0									7.96643	1912.37	1215.82	0.388664	1.35229	7.9515	1007.68	3970.27	0.797572	1.84443									7.96643	1695.61	2336.73					14115.8	0			14115.8	0
7.98196	1403.56	2863.85			7447.87	0	7447.87	0									7.98196	1846.52	642.368	0.258094	1.11413	7.967	709.284	4489.74	0.863574	1.86904									7.98196	1291.05	2794.63					14145.1	0			14145.1	0
7.99749	3050.25	2253.1			7463.24	0	7463.24	0									7.99749	1599.35	1256.03	0.439882	1.19942	7.9825	660.863	4030.66	0.859137	1.68068									7.99749	2932.83	2354.89					14174.5	0			14174.5	0
8.01302	1892.23	2935.33			7478.61	0	7478.61	0									8.01302	1950.53	732.848	0.273106	1.20168	7.998	852.178	4343.38	0.83598	1.89351									8.01302	2044.06	1308.99					14203.8	0			14203.8	0
8.02854	2832.5	3342.53			7493.98	0	7493.98	0									8.02854	2200.83	-174.996	-0.086382	1.01391	8.0135	1629.73	4837.75	0.748011	2.4836									8.02854	1819.73	2740.44					14233.1	0			14233.1	0
8.04407	1717.95	3001.71			7509.35	0	7509.35	0									8.04407	895.044	44.0855	0.0469429	0.394411	8.029	1517.77	4443.08	0.745377	2.28412									8.04407	2391.4	2468.71					14262.4	0			14262.4	0
8.0596	1968.51	2721.43			7524.72	0	7524.72	0									8.0596	1394.13	598.35	0.300304	0.857049	8.0445	672.016	3819.73	0.850389	1.61196									8.0596	1298.93	2351.78					14291.7	0			14291.7	0
8.07513	2938.33	2215.87			7540.09	0	7540.09	0									8.07513	1620.7	659.793	0.28932	0.99975	8.06	906.883	3920.6	0.812142	1.77305									8.07513	1635.72	2133.85					14321.1	0			14321.1	0
8.09066	1766.43	2778.58			7555.46	0	7555.46	0									8.09066	1643.56	1315.08	0.44449	1.24393	8.0755	1022.57	4309.86	0.808236	1.97261									8.09066	2366.13	2923.87					14350.4	0			14350.4	0
8.10619	2222.64	1877.94			7570.83	0	7570.83	0									8.10619	1497.44	731.151	0.328077	0.959212	8.091	1088.84	3615.11	0.768527	1.76203									8.10619	2261.9	2824.44					14379.7	0			14379.7	0
8.12172	1818.02	2762.09			7586.2	0	7586.2	0									8.12172	2563.22	1136.08	0.307107	1.6715	8.1065	773.291	3449.06	0.816858	1.5348									8.12172	1802.43	2033.14					14409	0			14409	0
8.13725	2353.86	2397.55			7601.57	0	7601.57	0									8.13725	3032.21	1255.76	0.292856	1.96422	8.122	1406.39	3336.02	0.703444	1.83275									8.13725	1953.76	2815.51					14438.3	0			14438.3	0
8.15278	2527.04	3201.5			7616.94	0	7616.94	0									8.15278	1365.66	512.359	0.272819	0.811409	8.1375	352.8	3744.19	0.913888	1.41481									8.15278	2364.15	2531.04					14467.7	0			14467.7	0
8.16831	1740.75	2518.95			7632.31	0	7632.31	0									8.16831	2023.68	644.988	0.241689	1.20963	8.153	1140.49	3837.16	0.770878	1.86821									8.16831	1747.41	2427.89					14497	0			14497	0
8.18384	1889.92	1678.42			7647.68	0	7647.68	0									8.18384	1963.64	866.223	0.306101	1.25589	8.1685	239.125	2937.76	0.92473	1.06865									8.18384	2187.51	2819.9					14526.3	0			14526.3	0
8.19936	1253.7	2455.83			7663.05	0	7663.05	0									8.19936	1327.75	335.902	0.201907	0.728704	8.184	788.025	3869.96	0.830823	1.69167									8.19936	2381.04	2656					14555.6	0			14555.6	0
8.21489	1583.54	2720.99			7678.42	0	7678.42	0									8.21489	1906.4	1081.36	0.361929	1.3015	8.1995	1064.89	4049.26	0.791776	1.90294									8.21489	2094.83	2355.14					14584.9	0			14584.9	0
8.23042	1854.02	3265.35			7693.79	0	7693.79	0									8.23042	2667.37	956.804	0.264006	1.66363	8.215	736.299	4140.27	0.849013	1.75975									8.23042	2325.6	2309.39					14614.3	0			14614.3	0
8.24595	2381.38	2957.57			7709.16	1	7709.16	1									8.24595	1893.64	1318.52	0.410477	1.37864	8.2305	364.969	3247.44	0.898968	1.24546									8.24595	1809.92	2760.08					14643.6	0			14643.6	0
8.26148	1762.71	2597.58			7724.53	0	7724.53	0									8.26148	2083.23	1593.76	0.433441	1.57729	8.246	1682.96	2965.76	0.637974	1.84932									8.26148	1612.88	2724.07					14672.9	0			14672.9	0
8.27701	2067.11	2838			7739.9	0	7739.9	0									8.27701	2487.13	623.755	0.200507	1.44951	8.2615	703.859	3821.81	0.844474	1.6297									8.27701	2037.73	2906.1					14702.2	0			14702.2	0
8.29254	2779.92	2761.8			7755.27	0	7755.27	0									8.29254	2696.29	294.873	0.0985815	1.44474	8.277	439.666	4730	0.914953	1.81017									8.29254	2797.61	2696.19					14731.5	0			14731.5	0
8.30807	2291.11	3004.8			7770.64	0	7770.64	0									8.30807	1170.16	312.431	0.210734	0.636269	8.2925	1523.18	3436.49	0.692886	1.93066									8.30807	1550.93	2395.98					14760.9	0			14760.9	0
8.3236	2642.42	2462.01			7786.01	0	7786.01	0									8.3236	1372.84	1146.6	0.455099	1.03977	8.308	707.095	4143.72	0.854232	1.74538									8.3236	2273.76	2816.55					14790.2	0			14790.2	0
8.33913	1976.2	6251			7801.38	0	7801.38	0									8.33913	2083.04	1263.8	0.377609	1.46038	8.3235	1086.38	3846.56	0.779771	1.84265									8.33913	2412.54	3287.47					14819.5	0			14819.5	0
8.35466	1518.17	3871.46			7816.75	0	7816.75	0									8.35466	1947.56	708.621	0.266782	1.19152	8.339	1336.52	4374.68	0.765982	2.16315									8.35466	2199.7	2394					14848.8	0			14848.8	0
8.37018	1702.07	2788.57			7832.12	0	7832.12	0									8.37018	1963.59	498.132	0.202351	1.12556	8.3545	630.434	2980.06	0.825389	1.29252									8.37018	2487.22	2820.41					14878.1	0			14878.1	0
8.38571	717.064	2085.54			7847.49	0	7847.49	0									8.38571	1889.22	1109.55	0.370001	1.30231	8.37	906.648	2867.11	0.75975	1.39998									8.38571	2733.25	2489					14907.5	0			14907.5	0
8.40124	1751.11	2222.37			7862.86	0	7862.86	0									8.40124	3064.55	692.427	0.184304	1.78206	8.3855	1248.93	3668.44	0.746016	1.86637									8.40124	1380.93	2654.79					14936.8	0			14936.8	0
8.41677	2216.56	2671.04			7878.23	0	7878.23	0									8.41677	1147.91	524.591	0.313657	0.6995	8.401	259.217	3812.02	0.93633	1.38887									8.41677	2352.81	2174.58					14966.1	0			14966.1	0
8.4323	2967.27	3156.41			7893.6	0	7893.6	0									8.4323	1851.34	722.614	0.280741	1.14511	8.4165	902.271	4213.71	0.823637	1.87435									8.4323	2039.88	3044.35					14995.4	0			14995.4	0
8.44783	1221.27	1711.25			7908.97	0	7908.97	0									8.44783	1859.78	20.8854	0.0111053	0.901197	8.432	861.683	4336.07	0.83422	1.896									8.44783	2310.91	2332.52					15024.7	0			15024.7	0
8.46336	1860.08	3262.86			7924.34	0	7924.34	0									8.46336	2139.2	921.323	0.301034	1.36912	8.4475	598.041	3073.61	0.837119	1.30834									8.46336	2553.89	2532.9					15054.1	0			15054.1	0
8.47889	2088.01	3383.31			7939.71	0	7939.71	0									8.47889	1829.2	613.328	0.251104	1.0946	8.463	912.772	3696.94	0.801989	1.69701									8.47889	2637.33	2720.54					15083.4	0			15083.4	0
8.49442	1942.58	2651.13			7955.08	0	7955.08	0									8.49442	1602.59	682.839	0.29878	0.998237	8.4785	689.075	3363.08	0.829949	1.45941									8.49442	2516.49	2961.08					15112.7	0			15112.7	0
8.50995	1968.13	2195.18			7970.45	0	7970.45	0									8.50995	644.361	989.338	0.605581	0.595217	8.494	2774.8	2643.11	0.487847	2.31794									8.50995	2510.78	2925.7					15142	0			15142	0
8.52548	2689.3	3535.65			7985.82	0	7985.82	0									8.52548	1199.73	978.065	0.449109	0.887694	8.5095	590.803	3367.56	0.850746	1.40854									8.52548	2731.25	3221.63					15171.3	0			15171.3	0
8.54101	1872.3	2968.78			8001.19	0	8001.19	0									8.54101	1777.77	1200.89	0.403165	1.27515	8.525	956.96	3804.74	0.79903	1.75876									8.54101	2543.31	3003.33					15200.7	1			15200.7	1
8.55653	2651.7	2300.26			8016.56	0	8016.56	0									8.55653	1506.88	674.327	0.309154	0.944132	8.5405	1040.77	3732.3	0.78195	1.77786									8.55653	1754.96	4219.21
8.57206	1759.68	3321.74			8031.93	0	8031.93	0									8.57206	2326.26	1101.88	0.321423	1.53289	8.556	870.97	4213.02	0.828684	1.8574									8.57206	1879.72	2187.18
8.58759	1427.33	2465.18			8047.3	0	8047.3	0									8.58759	2408.89	1844.91	0.433709	1.84004	8.5715	1268.36	3686.16	0.744	1.88301									8.58759	1419.97	2347.78
8.60312	2336.67	2267.38			8062.67	0	8062.67	0									8.60312	1990.38	590.259	0.228726	1.17247	8.587	1627.24	3504.19	0.682888	2.01018									8.60312	2013.84	2589.48
8.61865	1711.43	4960.2			8078.04	0	8078.04	0									8.61865	2627.53	381.517	0.12679	1.43871	8.6025	2360.43	2800.1	0.542599	2.15232									8.61865	2593.34	2757.26
8.63418	1967.62	2793.07			8093.41	0	8093.41	0									8.63418	2328.37	614.957	0.208932	1.36165	8.618	1258	2503.47	0.665557	1.4588									8.63418	1886.37	1957.84
8.64971	2527.74	2575.74			8108.78	0	8108.78	0									8.64971	1824.28	1806.79	0.497592	1.51447	8.6335	1124.11	4129.48	0.78603	1.96296									8.64971	2824.15	2664.13
8.66524	1840.65	2697.04			8124.15	0	8124.15	0									8.66524	2787.54	1830.03	0.396319	2.03691	8.649	211.098	3102.65	0.936296	1.11206									8.66524	2177.07	2020.14
8.68077	2561.16	2370.79			8139.52	0	8139.52	0									8.68077	1635.87	1428.01	0.466079	1.2798	8.6645	634.729	4516.58	0.876783	1.83875									8.68077	2098	2207.31
8.6963	2611.18	2270.39			8154.89	0	8154.89	0									8.6963	1389.99	516.808	0.271034	0.825973	8.68	589.922	3928.1	0.869429	1.6065									8.6963	1509.56	3931.54
8.71183	1374.41	2202.13			8170.26	0	8170.26	0									8.71183	1479.18	594.032	0.286527	0.900921	8.6955	884.898	3214.69	0.78415	1.51141									8.71183	2838.09	2759.61
8.72735	2696.74	2473.56			8185.63	0	8185.63	0									8.72735	2334.42	369.561	0.136673	1.278	8.711	776.42	4679.86	0.857702	1.97219									8.72735	1682.73	2585.55
8.74288	2091.43	1835.15			8201	0	8201	0									8.74288	1558.52	187.175	0.107221	0.799246	8.7265	995.122	3268.53	0.766603	1.58931									8.74288	2637.24	1976.28
8.75841	3030.6	2170.21			8216.36	0	8216.36	0									8.75841	1983.86	528.408	0.210331	1.1471	8.742	2257.97	3130.86	0.58099	2.21472									8.75841	2616.01	2117.98
8.77394	1659.64	3171.92			8231.74	0	8231.74	0									8.77394	1955.16	142.106	0.067758	0.995025	8.7575	1712.19	3329.62	0.660402	1.99373									8.77394	2320.96	1720.98
8.78947	2153.01	2511.63			8247.1	0	8247.1	0									8.78947	1389.84	827.353	0.373153	0.935827	8.773	1174.5	2912.74	0.712642	1.55912									8.78947	1918.17	3884.4
8.805	2271.64	2929.89			8262.48	0	8262.48	0									8.805	1416.36	1102.36	0.437666	1.04734	8.7885	1223.38	4188.76	0.773956	2.03693									8.805	2303.85	2744.62
8.82053	2463.15	2702			8277.84	0	8277.84	0									8.82053	2597.31	1084.39	0.294535	1.6714	8.804	950.384	4495.64	0.82549	1.99984									8.82053	3650.89	1699.8
8.83606	1551.86	2650.85			8293.22	0	8293.22	0									8.83606	2972.46	723.581	0.195772	1.74393	8.8195	1489.41	3471.32	0.69976	1.92497									8.83606	2526.97	3405.27
8.85159	1240.08	2368.51			8308.59	0	8308.59	0									8.85159	1997.17	281.357	0.123482	1.06674	8.835	1444.24	3583.29	0.712734	1.94049									8.85159	1640.76	2693.69
8.86712	2518.08	3125.2			8323.95	0	8323.95	0									8.86712	1779.52	1684.41	0.486272	1.44725	8.8505	1082.41	3981.94	0.786269	1.88846									8.86712	2220.18	2705.63
8.88265	1979.04	2950.17			8339.33	0	8339.33	0									8.88265	1910.5	1063.23	0.35754	1.29727	8.866	1020.21	3943.7	0.794474	1.84172									8.88265	2199.65	2125.83
8.89817	2110.37	2240.62			8354.69	0	8354.69	0									8.89817	1991.51	1209.24	0.377798	1.3922	8.8815	861.517	3091.17	0.782043	1.45521									8.89817	2129.42	3055.65
8.9137	1833.86	2664.87			8370.07	0	8370.07	0									8.9137	1828.82	1779.64	0.493185	1.50728	8.897	668.86	3444.31	0.837386	1.47738									8.9137	1468.42	2558.92
8.92923	2295.9	6691.69			8385.43	0	8385.43	0									8.92923	1680.01	906.917	0.350577	1.11889	8.9125	920.29	3639.79	0.798186	1.6808									8.92923	1829.34	2453.31
8.94476	1425.31	2786.33			8400.81	0	8400.81	0									8.94476	1789.83	1056.16	0.371105	1.23035	8.928	1047.19	2895.01	0.734365	1.48488									8.94476	2518.99	2228.81
8.96029	2068.15	2644.06			8416.17	0	8416.17	0									8.96029	2493.57	1178.34	0.320906	1.64928	8.9435	1412.77	2593.21	0.647335	1.57319									8.96029	2128.54	2580.55
8.97582	1700.41	2142.64			8431.55	0	8431.55	0									8.97582	2222.23	1034.95	0.317744	1.45367	8.959	1121.23	3363.2	0.749973	1.69015									8.97582	2145.26	2388.23
8.99135	1535.19	2235.45			8446.92	0	8446.92	0									8.99135	2373.23	1332.01	0.359494	1.63943	8.9745	673.498	3113.24	0.822143	1.36265									8.99135	2749.25	2586.29
9.00688	2152.32	2105.62			8462.28	0	8462.28	0									9.00688	2612.88	793.476	0.23294	1.57672	8.99	1000.33	3678.67	0.786209	1.73728									9.00688	2373.61	3002.24
9.02241	2807.54	3122.11			8477.66	0	8477.66	0									9.02241	2057.23	1771.79	0.462727	1.62643	9.0055	2436.61	2404.41	0.496674	2.05291									9.02241	1606.65	2250.52
9.03794	3175.76	3378.61			8493.02	0	8493.02	0									9.03794	1445.94	997.766	0.408301	1.0261	9.021	1253.92	2987.73	0.704379	1.62806									9.03794	1797.08	2303
9.05347	2355.66	2266.27			8508.4	0	8508.4	0									9.05347	1901.11	978.01	0.33969	1.26209	9.0365	848.335	3622.12	0.810235	1.63613									9.05347	1921.84	2764.69
9.06899	1976.49	2289.52			8523.76	0	8523.76	0									9.06899	1293.57	1281.85	0.497724	1.04533	9.052	319.839	3522.84	0.916767	1.31886									9.06899	2219.24	2338.81
9.08452	2214.69	2207.43			8539.14	0	8539.14	0									9.08452	1821.91	1397.09	0.434015	1.36817	9.0675	1240.62	3244.06	0.723365	1.71171									9.08452	1686.49	2435.84
9.10005	2641.55	2810.54			8554.5	0	8554.5	0									9.10005	968.586	670.884	0.409208	0.655561	9.083	1506.37	3134.06	0.675381	1.81463									9.10005	1445.25	2381.79
9.11558	2311.35	3400.05			8569.88	0	8569.88	0									9.11558	1516.68	905.245	0.373771	1.03111	9.0985	1274.91	3266.1	0.719245	1.73781									9.11558	1959.99	2777.9
9.13111	1366.94	2642.49			8585.25	0	8585.25	0									9.13111	1995.02	664.435	0.249839	1.20121	9.114	301.754	3223.99	0.914414	1.20341									9.13111	1906.73	2658.59
9.14664	1768.18	2674.32			8600.61	0	8600.61	0									9.14664	2210.41	1213.41	0.354403	1.51053	9.1295	244.049	4903.57	0.95259	1.76719									9.14664	2871.45	2305.69
9.16217	1901.52	2162.17			8615.99	0	8615.99	0									9.16217	2050.68	534.192	0.206661	1.18482	9.145	1688.62	3613.76	0.681536	2.08173									9.16217	1983.17	2222.97
9.1777	2206.55	2165.94			8631.35	0	8631.35	0									9.1777	2443.89	610.469	0.199868	1.42173	9.1605	1734.03	3120.31	0.642787	1.93129									9.1777	2254.67	2897.95
9.19323	2443.38	2443.08			8646.73	0	8646.73	0									9.19323	1435.61	812.631	0.361452	0.955049	9.176	1049.12	2112.63	0.668185	1.20894									9.19323	1989.26	2300.13
9.20876	1514.4	1805.08			8662.09	0	8662.09	0									9.20876	1180.38	708.9	0.375222	0.782079	9.1915	413.547	2816.02	0.87195	1.11866									9.20876	2405.43	2577.34
9.22429	1968.35	2326.53			8677.47	0	8677.47	0									9.22429	2909.58	779.065	0.211206	1.73001	9.207	422.89	3346.84	0.887819	1.31156									9.22429	2429.17	2586.01
9.23981	2156.58	5914.67			8692.84	0	8692.84	0									9.23981	2335.75	610.476	0.207206	1.364	9.2225	566.569	2622.5	0.82234	1.13184									9.23981	2776.55	3264.52
9.25534	2823.78	3157.23			8708.2	0	8708.2	0									9.25534	2388	1310.62	0.354354	1.63975	9.238	337.389	4844.4	0.934889	1.79607									9.25534	2699.8	3082.44
9.27087	2847.12	2842.1			8723.58	0	8723.58	0									9.27087	2255.48	1208.49	0.348874	1.53285	9.2535	943.779	2829.42	0.749873	1.40646									9.27087	2802.45	1941.24
9.2864	2676.77	2437.2			8738.94	0	8738.94	0									9.2864	1630.72	933.801	0.364123	1.1021	9.269	300.072	3445.37	0.919884	1.28088									9.2864	2699.4	2737.26
9.30193	2560.97	1590.72			8754.32	0	8754.32	0									9.30193	2897.91	623.89	0.177151	1.66884	9.2845	1626.85	3614.31	0.689601	2.04896									9.30193	1671.59	2633.58
9.31746	2198.95	2606.13			8769.68	0	8769.68	0									9.31746	2931.48	523.721	0.151575	1.6513	9.3	3052.59	3004.25	0.49601	2.59408									9.31746	1692.28	2608.22
9.33299	2288.48	2116.31			8785.06	0	8785.06	0									9.33299	1958.23	736.766	0.273383	1.20718	9.3155	927.47	3845.92	0.8057	1.7576									9.33299	1673.08	2162.68
9.34852	2399.64	2129.83			8800.42	0	8800.42	0									9.34852	1167.16	1856.35	0.613972	1.18123	9.331	1918.92	3560.9	0.64982	2.18596									9.34852	2518.03	2202.26
9.36405	2245.16	2616.98			8815.8	0	8815.8	0									9.36405	2951.07	-100.475	-0.0352472	1.44079	9.3465	4376.5	1377.76	0.239433	2.72503									9.36405	2466.33	1983.71
9.37958	2123.82	2991.68			8831.17	0	8831.17	0									9.37958	1415.4	264.788	0.157594	0.750321	9.362	5098.32	2026.5	0.284428	3.34001									9.37958	2201.1	2990.12
9.39511	2470.35	2488.3			8846.53	0	8846.53	0									9.39511	1578.56	1200.23	0.431927	1.16857	9.3775	4354.28	1422	0.24618	2.72882									9.39511	2377.72	1827.65
9.41063	2074.53	2974.59			8861.91	0	8861.91	0									9.41063	2962.94	1778.08	0.375042	2.11215	9.393	4233.12	1454.29	0.255703	2.67558									9.41063	1773.62	2074.03
9.42616	2300.9	2623.17			8877.27	0	8877.27	0									9.42616	1615.36	336.765	0.172512	0.882541	9.4085	1204.47	3079.58	0.718848	1.63418									9.42616	1781.98	3422.57
9.44169	1812.66	2801.04			8892.65	0	8892.65	0									9.44169	2252.52	514.344	0.185894	1.28554	9.424	3796.01	1783.9	0.319701	2.55892									9.44169	2645.12	3115.53
9.45722	1936.13	2507.08			8908.01	0	8908.01	0									9.45722	1527.35	1424.75	0.482622	1.22071	9.4395	5178.03	1082.57	0.172917	3.0484									9.45722	2224.25	2815.92
9.47275	2369.53	2450.21			8923.39	0	8923.39	0									9.47275	1955.81	156.408	0.0740493	1.00043	9.455	6619.37	1304.32	0.16461	3.89632									9.47275	3250.2	2809.49
9.48828	2057.09	3110.51			8938.75	0	8938.75	0									9.48828	1972.05	578.331	0.226762	1.15847	9.4705	2617.54	2317.5	0.469601	2.11873									9.48828	2539.45	1883.91
9.50381	2399.62	3122.65			8954.12	0	8954.12	0									9.50381	2158.91	500.025	0.188054	1.2305	9.486	1416.83	3242.07	0.695887	1.80507									9.50381	2440.25	2452.37
9.51934	1815.78	5874.95			8969.5	0	8969.5	0									9.51934	1695.02	567.851	0.250943	1.00687	9.5015	1119.84	3541.84	0.759778	1.75265									9.51934	2046.64	2604.95
9.53487	1842.92	2385.18			8984.86	0	8984.86	0									9.53487	2244.74	764.002	0.253927	1.36977	9.517	585.559	4481.03	0.884427	1.79992									9.53487	2208.33	2872.5
9.5504	1851.37	5225.42			9000.24	0	9000.24	0									9.5504	2136.05	1277.5	0.374244	1.49353	9.5325	1736.4	4373.05	0.715784	2.37603									9.5504	1763.77	2801.05
9.56593	1525.63	2284.55			9015.6	0	9015.6	0									9.56593	2217	883.335	0.284916	1.3972	9.548	657.508	2722.49	0.805471	1.21579									9.56593	2051.65	2578.64
9.58145	2619.67	2369.54			9030.98	0	9030.98	0									9.58145	1855.1	450.2	0.19529	1.05068	9.5635	1509.21	3667.89	0.708483	2.00512									9.58145	2154.41	1995.57
9.59698	2249.17	2467.73			9046.34	0	9046.34	0									9.59698	1175.81	508.949	0.302091	0.708853	9.579	457.997	3733.38	0.890729	1.46714									9.59698	2799.27	2067.01
9.61251	2295.84	2667.74			9061.72	0	9061.72	0									9.61251	1925.98	1442.27	0.428196	1.43972	9.5945	1525.54	4504.87	0.747025	2.31014									9.61251	2210.31	2732.35
9.62804	1367.7	2017.19			9077.09	0	9077.09	0									9.62804	1548.15	879.031	0.362161	1.03863	9.61	1439.85	3303.97	0.696478	1.83927									9.62804	2490.94	2813.91
9.64357	1852.29	2396.2			9092.45	0	9092.45	0									9.64357	1721.94	787.98	0.313947	1.09917	9.6255	1160.95	3540.55	0.753068	1.77414									9.64357	1847.87	2344.76
9.6591	1768.29	2724.05			9107.83	0	9107.83	0									9.6591	1507.95	1416.33	0.484335	1.20738	9.641	1386.04	4401.55	0.760515	2.19909									9.6591	2313.75	2070.3
9.67463	2040.44	2571.04			9123.19	0	9123.19	0									9.67463	3309.29	857.885	0.205867	1.97128	9.6565	867.494	3158.55	0.78453	1.48225									9.67463	1254.51	2950.65
9.69016	1067.49	3947.25			9138.57	0	9138.57	0									9.69016	1683.25	628.079	0.27174	1.02191	9.672	1607.67	3672.14	0.695506	2.05919									9.69016	2555.06	2324.96
9.70569	2787.69	2223.42			9153.93	0	9153.93	0									9.70569	2574.9	981.059	0.275891	1.62285	9.6875	917.788	3446.91	0.789725	1.61118									9.70569	2700.78	2299.77
9.72122	2280.99	1720.74			9169.31	0	9169.31	0									9.72122	2009.74	1435.63	0.416684	1.48208	9.703	1430.72	3255.21	0.694677	1.81713									9.72122	2389.08	2535.35
9.73675	1207.63	3201.01			9184.67	0	9184.67	0									9.73675	1717.18	1332.68	0.436964	1.28946	9.7185	3108.82	2574.91	0.453031	2.47211									9.73675	1647.71	2514.29
9.75227	1540.06	3089.87			9200.05	0	9200.05	0									9.75227	1863.96	-22.3014	-0.0121094	0.888139	9.734	1139.25	3977.68	0.777357	1.9173									9.75227	2182.12	3607.02
9.7678	3006.86	2056.64			9215.42	0	9215.42	0									9.7678	1933.73	2296.98	0.54293	1.74643	9.7495	1168.14	2767.82	0.703213	1.50442									9.7678	2381.02	2463.77
9.78333	2640.51	3100.21			9230.78	0	9230.78	0									9.78333	1156.04	1229.69	0.515435	0.95345	9.765	1231.58	3625.78	0.74645	1.84201									9.78333	1744.75	2250.46
9.79886	2204.15	3445.38			9246.16	0	9246.16	0									9.79886	2503.35	1214.74	0.32671	1.66738	9.7805	1016.53	4407.7	0.812595	2.00401									9.79886	2415.42	3196.89
9.81439	2048.67	3420.71			9261.52	1	9261.52	1									9.81439	961.494	309.29	0.243385	0.523768	9.796	1092.92	2734.75	0.714468	1.45256									9.81439	2196.46	2468.72
9.82992	1569.96	3216.58			9276.9	0	9276.9	0									9.82992	2641.23	716.662	0.213426	1.56467	9.8115	958.719	3853.51	0.800774	1.77697									9.82992	2026.41	1223.24
9.84545	2329.88	3240.97			9292.26	0	9292.26	0									9.84545	1623.23	786.318	0.326335	1.04589	9.827	1476.08	4602.43	0.757165	2.31827									9.84545	1925.62	2837.14
9.86098	1925.84	3950.39			9307.64	0	9307.64	0									9.86098	1982.53	762.077	0.277663	1.22911	9.8425	509.945	4000.94	0.886952	1.58959									9.86098	2419.57	1877.2
9.87651	2252.4	2385.89			9323.01	0	9323.01	0									9.87651	2181.37	650.768	0.22978	1.29585	9.858	593.112	3369.09	0.850308	1.41031									9.87651	1786.29	2613.02
9.89204	1624.83	3299.96			9338.38	0	9338.38	0									9.89204	2816.56	1109.19	0.282543	1.79722	9.8735	1416.98	3802.93	0.728543	2.00369									9.89204	1915.48	3042.7
9.90757	2504.14	2881.67			9353.75	0	9353.75	0									9.90757	2210.79	260.097	0.105265	1.17326	9.889	792.851	4038.45	0.835893	1.75389									9.90757	2640.03	2362.74
9.92309	2442.57	2490.03			9369.11	0	9369.11	0									9.92309	946.352	1053.04	0.526681	0.77898	9.9045	1374.39	4465.09	0.764638	2.21537									9.92309	2167.04	2099.16
9.93862	2799	2986.89			9384.49	0	9384.49	0									9.93862	2129.52	566.22	0.210043	1.23824	9.92	2334.24	2326.57	0.499177	1.97071									9.93862	1411.94	3278.58
9.95415	1518.25	2202.01			9399.85	0	9399.85	0									9.95415	2120.52	1033.5	0.327677	1.39886	9.9355	942.591	4045.71	0.81104	1.8364									9.95415	1341.37	2190.14
9.96968	1914.18	4931.59			9415.23	0	9415.23	0									9.96968	795.547	1257.9	0.61258	0.770997	9.951	635.727	3182.28	0.833492	1.36693									9.96968	2168.71	3767.24
9.98521	2370.58	3160.68			9430.59	0	9430.59	0									9.98521	1878.64	1426.94	0.431676	1.40902	9.9665	2179.95	2566.91	0.54076	1.97342									9.98521	2573.92	2777.06
10.0007	2554.43	3061.91			9445.97	0	9445.97	0									10.0007	2588.94	1824.5	0.413397	1.92894	9.982	798.65	3234.21	0.801964	1.47228									10.0007	2570.81	2063.27
10.0163	3116.69	2648.21			9461.34	0	9461.34	0									10.0163	1834.62	605.55	0.248159	1.09474	9.9975	579.882	4094.33	0.87594	1.65999									10.0163	2690.75	2087.29
10.0318	1831.78	2891.71			9476.7	0	9476.7	0									10.0318	2247.58	989.473	0.305671	1.4511	10.013	1204.67	3807.05	0.759629	1.89182									10.0318	2475.48	2368.55
10.0473	3299.44	2368.14			9492.08	0	9492.08	0									10.0473	3043.28	1677.75	0.355377	2.11952	10.0285	1149.22	3416.93	0.748317	1.72411									10.0473	2305.07	3259.64
10.0629	2728.71	2177.31			9507.44	0	9507.44	0									10.0629	1663.25	52.9158	0.0308338	0.807621	10.044	984.209	4298.7	0.8137	1.94818									10.0629	2449.47	2902.57
10.0784	2047.97	2966.58			9522.82	0	9522.82	0									10.0784	2085.88	264.872	0.112675	1.10827	10.0595	2046.67	1708.73	0.455005	1.59847									10.0784	1833.45	1854.08
10.0939	2135.58	2158.38			9538.18	0	9538.18	0									10.0939	1761.14	1024.59	0.367799	1.20386	10.075	1997.11	4277.87	0.681735	2.48151									10.0939	1919.65	1966.82
10.1094	2367.13	2591.2			9553.56	0	9553.56	0									10.1094	2236.72	1326.9	0.372347	1.56475	10.0905	1840.13	2982.31	0.618423	1.93908									10.1094	3053.34	1504.69
10.125	2191.23	1642.55			9568.92	0	9568.92	0									10.125	1736.8	472.295	0.213796	0.995348	10.106	554.089	3244.49	0.854133	1.34537									10.125	1388.55	1456.43
10.1405	2441.22	2560.07			9584.3	0	9584.3	0									10.1405	1857.5	1008.2	0.351817	1.2495	10.1215	1014.98	4751	0.823971	2.12472									10.1405	1672.84	2098.61
10.156	1829.95	2843.87			9599.67	0	9599.67	0									10.156	1184.39	716.775	0.37702	0.787006	10.137	290.742	3268.94	0.918324	1.21344									10.156	1952.91	2669.31
10.1716	2891.94	3624.5			9615.03	0	9615.03	0									10.1716	1857.01	720.396	0.279504	1.14735	10.1525	817.248	3493.1	0.810399	1.57386									10.1716	2381.79	2768.92
10.1871	1485.86	2803.78			9630.41	0	9630.41	0									10.1871	1697.22	-19.9219	-0.0118773	0.799974	10.168	1090.4	3084.78	0.738838	1.57513									10.1871	2579.24	2007.63
10.2026	2711.1	2479.24			9645.77	0	9645.77	0									10.2026	2030.06	1093.05	0.349988	1.37165	10.1835	1382.28	3581.23	0.721511	1.90669									10.2026	2187.8	2355.19
10.2181	3292.13	1975.06			9661.15	0	9661.15	0									10.2181	2279.17	482.628	0.174751	1.28854	10.199	1092.66	3631.22	0.768694	1.76977									10.2181	2097.88	2587.31
10.2337	1370.73	2871.07			9676.51	0	9676.51	0									10.2337	2444.43	141.776	0.0548203	1.25609	10.2145	4274.51	2752.42	0.391696	3.15722									10.2337	2630.41	3216.58
10.2492	1921.35	4715.07			9691.89	0	9691.89	0									10.2492	1483.77	686.79	0.316411	0.936209	10.23	5327.04	1435.17	0.212234	3.25277									10.2492	2399.95	2790.84
10.2647	2434.4	2170.84			9707.26	0	9707.26	0									10.2647	1775.68	1042.74	0.369973	1.21805	10.2455	5703.41	2350.95	0.291886	3.77788									10.2647	2996.84	2284.17
10.2803	2687.93	2611.46			9722.62	0	9722.62	0									10.2803	1806.44	814.517	0.310772	1.15367	10.261	2136.77	2446.78	0.533818	1.90785									10.2803	2663.2	2538.15
10.2958	1805.7	2900.55			9738	0	9738	0									10.2958	1224.96	1014.14	0.452924	0.913932	10.2765	5363.87	1380.41	0.204678	3.25304									10.2958	2332.14	2703.39
10.3113	2436.32	2596.19			9753.36	0	9753.36	0									10.3113	2139.56	612.677	0.222611	1.26005	10.292	6221.23	2458.78	0.283269	4.09247									10.3113	2541.12	2132.66
10.3269	2000.76	3205.97			9768.74	0	9768.74	0									10.3269	2055.45	1162.74	0.361303	1.40988	10.3075	2112.16	2338.13	0.525388	1.85624									10.3269	2207.87	2632.56
10.3424	2567.85	2570.09			9784.1	0	9784.1	0									10.3424	2719.11	1106.39	0.289215	1.74421	10.323	704.88	3871.94	0.845989	1.64799									10.3424	1731.99	2483.56
10.3579	1913.08	2486.09			9799.48	0	9799.48	0									10.3579	2238.87	51.3894	0.0224382	1.11436	10.3385	676.348	4569.62	0.871073	1.87974									10.3579	1828.86	2483.99
10.3734	2376.69	3177.08			9814.84	0	9814.84	0									10.3734	1962.14	1101.5	0.359541	1.33838	10.354	577.258	1912.42	0.768139	0.886173									10.3734	2574.07	2803.79
10.389	1692.4	2540.52			9830.22	0	9830.22	0									10.389	1918.06	1316.1	0.406937	1.39082	10.3695	2430.55	3656.29	0.600687	2.49285									10.389	2364.66	2944.03
10.4045	1944.69	2708.99			9845.59	0	9845.59	0									10.4045	1757.8	578.648	0.247662	1.04421	10.385	806.887	3208.36	0.799044	1.46753									10.4045	2212.67	2814.65
10.42	2167.62	2120.29			9860.95	0	9860.95	0									10.42	1424.84	445.359	0.238134	0.819284	10.4005	1036	3541.15	0.773658	1.70764									10.42	1716.72	2689.17
10.4356	2511.49	2386.51			9876.33	0	9876.33	0									10.4356	2497.45	297.235	0.106357	1.33943	10.416	712.249	3165.9	0.816343	1.40198									10.4356	1827.15	1571.09
10.4511	2907.56	2342.02			9891.69	0	9891.69	0									10.4511	2283.57	638.484	0.218505	1.34606	10.4315	1017.24	3997.2	0.797138	1.85908									10.4511	3210	2674.14
10.4666	2146.14	3070.33			9907.07	0	9907.07	0									10.4666	1611.08	1132.79	0.412844	1.16205	10.447	1448.54	3536.73	0.709436	1.9263									10.4666	2576.56	1847.34
10.4821	1880.87	1701.27			9922.43	0	9922.43	0									10.4821	1982.47	1172.85	0.371706	1.3745	10.4625	1169.82	3020.63	0.720837	1.59481									10.4821	1951.58	3387.45
10.4977	2507.66	2754.33			9937.81	0	9937.81	0									10.4977	2413.5	1133.88	0.319637	1.59079	10.478	915.521	3968.34	0.812541	1.79456									10.4977	2621.91	2592.94
10.5132	2731.03	2074.57			9953.17	0	9953.17	0									10.5132	2575.96	1658.05	0.391603	1.86308	10.4935	1852.38	3095.1	0.625592	1.98554									10.5132	1015.39	1555.83
10.5287	2486.31	2996.55			9968.55	0	9968.55	0									10.5287	1566.83	454.133	0.224712	0.898183	10.509	1286.36	2677.16	0.675451	1.53543									10.5287	1946.49	2369.17
10.5443	1037.06	2400.79			9983.92	0	9983.92	0									10.5443	1864.53	298.991	0.138197	1.00218	10.5245	1062.03	4161.64	0.796689	1.9412									10.5443	1737.32	2405.02
10.5598	2134.99	2533.57			9999.28	0	9999.28	0									10.5598	2593.11	742.03	0.222488	1.54796	10.54	1069.9	2656.52	0.712888	1.41257									10.5598	2268.13	3134.35
10.5753	1916.61	2532.24			10014.7	0	10014.7	0									10.5753	2104.25	1280.66	0.378345	1.47767	10.5555	862.396	2759.37	0.761885	1.33821									10.5753	2231.04	3080.45
10.5908	2974.38	2743.42			10030	0	10030	0									10.5908	2448.17	1308.55	0.348323	1.67113	10.571	1449.44	2774.78	0.656874	1.65704									10.5908	1852.82	3121.37
10.6064	2950.52	2841.77			10045.4	0	10045.4	0									10.6064	1718.92	458.761	0.210666	0.981011	10.5865	976.623	3589.64	0.786122	1.69311									10.6064	2919.17	3548.32
10.6219	2328.14	2588.61			10060.8	0	10060.8	0									10.6219	1424.89	24.0951	0.0166289	0.670179	10.602	1303.04	2740.6	0.677755	1.5668									10.6219	1794.48	1741.13
10.6374	2317.36	3103.61			10076.1	0	10076.1	0									10.6374	1477.01	1161.92	0.4403	1.1008	10.6175	1888.96	4446.04	0.701821	2.48331									10.6374	2392.25	4003.71
10.653	1865.97	2368.61			10091.5	0	10091.5	0									10.653	1545.16	1258.18	0.448814	1.17126	10.633	1159.03	2542.71	0.686896	1.41986									10.653	1376.89	2692.24
10.6685	1687.46	2394.72			10106.9	0	10106.9	0									10.6685	2188.54	949.396	0.302554	1.4054	10.6485	1300.9	3880.39	0.748924	1.96915									10.6685	2496.72	3077.41
10.684	2433.48	2639.17			10122.2	0	10122.2	0									10.684	2034.18	708.015	0.258193	1.23754	10.664	987.452	3522.6	0.781055	1.67516									10.684	2883.03	3225.88
10.6995	2391.1	2857.54			10137.6	0	10137.6	0									10.6995	2529.63	945.77	0.272132	1.5862	10.6795	742.388	3362.17	0.819131	1.48755									10.6995	1789.08	2555.69
10.7151	1969.22	3292.04			10153	0	10153	0									10.7151	2328.39	949.321	0.289629	1.48003	10.695	326.775	2747.3	0.8937	1.04801									10.7151	3190.75	2934.05
10.7306	2507.29	2898.17			10168.4	0	10168.4	0									10.7306	1441.6	1005.48	0.410889	1.02652	10.7105	958.217	2749.14	0.741537	1.38575									10.7306	1654.3	2753.16
10.7461	2981.24	1791.42			10183.7	0	10183.7	0									10.7461	1841.15	1227.1	0.399935	1.31826	10.726	2828.89	4602.3	0.619322	3.04039									10.7461	2115.11	2674.5
10.7617	2464.86	2507.22			10199.1	0	10199.1	0									10.7617	1544.02	523.71	0.253278	0.910638	10.7415	820.31	3318.57	0.801804	1.51371									10.7617	2097.83	2269.27
10.7772	1348.8	2466.96			10214.5	0	10214.5	0									10.7772	1969.6	559.924	0.221356	1.15064	10.757	1013.15	3258.69	0.762831	1.59546									10.7772	2927.03	2878.51
10.7927	2429.21	3004.21			10229.8	0	10229.8	0									10.7927	1948.93	809.513	0.293468	1.22797	10.7725	1041.74	3093.3	0.74807	1.55217									10.7927	1596.87	3325.83
10.8083	2222.74	2313.42			10245.2	0	10245.2	0									10.8083	655.469	552.22	0.457254	0.446404	10.788	1532.95	4520.77	0.746776	2.31972									10.8083	2817.02	2085.61
10.8238	1913.34	2546.57			10260.6	0	10260.6	0									10.8238	1732.6	1036.8	0.374375	1.19295	10.8035	1213.65	3878.07	0.761643	1.92175									10.8238	2029.45	2397.24
10.8393	2249.25	2829.33			10275.9	0	10275.9	0									10.8393	1433.13	1023.95	0.416736	1.02854	10.819	1086.28	4138.61	0.792095	1.94599									10.8393	1558.78	2313.07
10.8548	948.43	2626.8			10291.3	0	10291.3	0									10.8548	2944.25	453.799	0.133547	1.63337	10.8345	997.677	4265.1	0.810428	1.94347									10.8548	1853.24	2075.47
10.8704	1998.77	1781.44			10306.7	0	10306.7	0									10.8704	1866.34	633.348	0.253371	1.12151	10.85	2770.34	2040.55	0.424152	2.10225									10.8704	2527.26	3162.94
10.8859	2743.07	2081.62			10322.1	0	10322.1	0									10.8859	1137.51	-91.1675	-0.0871299	0.475963	10.8655	4010.85	2230.97	0.357424	2.83188									10.8859	2271.25	3188.23
10.9014	2477.76	2523.45			10337.4	0	10337.4	0									10.9014	1838.2	1673.97	0.47662	1.47488	10.881	1382.09	3498.26	0.716805	1.87721									10.9014	2660.81	3143.76
10.917	1448.77	2644.65			10352.8	0	10352.8	0									10.917	2629.48	719.95	0.214947	1.55955	10.8965	682.761	2258.39	0.767859	1.06497									10.917	3047.62	1856.22
10.9325	2967.43	2748.46			10368.2	0	10368.2	0									10.9325	1284.54	368.591	0.222966	0.717208	10.912	2908.4	3181.91	0.522455	2.58									10.9325	2780.75	3145.25
10.948	3256.81	1480.81			10383.5	1	10383.5	1									10.948	2166.39	-108.335	-0.0526396	1.01913	10.9275	1253.98	3738.33	0.748818	1.89381									10.948	2137.56	2825.43
10.9635	2118.82	2621.62			10398.9	0	10398.9	0									10.9635	2164.37	-81.8599	-0.0393082	1.02742	10.943	855.245	4330.86	0.835089	1.89072									10.9635	2285.48	2776.35
10.9791	1971.07	2525.45			10414.3	0	10414.3	0									10.9791	2566.92	901.616	0.259941	1.59047	10.9585	505.234	3908.41	0.885529	1.55432									10.9791	2666.87	2852.09
10.9946	2751.35	2829.05			10429.6	0	10429.6	0									10.9946	1610.42	912.794	0.361759	1.08382	10.974	802.885	3835.09	0.826889	1.68726									10.9946	1603.25	2501.3
11.0101	1147.13	1800.51			10445	0	10445	0									11.0101	1579.32	524.348	0.249255	0.929708	10.9895	1142.04	3034.66	0.726568	1.58495									11.0101	2388.77	2743.74
11.0257	2439.92	2220.33			10460.4	0	10460.4	0									11.0257	1840.06	671.882	0.267475	1.12113	11.005	584.405	2432.25	0.806274	1.07401									11.0257	3079.7	3446.79
11.0412	2123.43	2737.17			10475.8	0	10475.8	0									11.0412	1829.05	787.415	0.300946	1.15615	11.0205	1612.17	2675.61	0.624008	1.70881									11.0412	1650.29	2814.51
11.0567	3204.13	2418.74			10491.1	0	10491.1	0									11.0567	1860.69	785.543	0.296853	1.17238	11.036	1418.37	3809.36	0.728684	2.00671									11.0567	2051.6	3385.1
11.0722	2093.98	2375.64			10506.5	0	10506.5	0									11.0722	2360.81	430.704	0.15429	1.31374	11.0515	708.94	3221.69	0.819637	1.41996									11.0722	1812.47	2113.39
11.0878	2107.76	2303.36			10521.9	0	10521.9	0									11.0878	2162.61	816.853	0.274161	1.34464	11.067	811.013	3529.73	0.813163	1.5835									11.0878	2348.87	2382.25
11.1033	2291.75	2203.59			10537.2	0	10537.2	0									11.1033	1690.72	924.771	0.353574	1.13093	11.0825	1025.75	3996.02	0.795739	1.8632									11.1033	2033.52	2443.2
11.1188	1858.67	2585.54			10552.6	0	10552.6	0									11.1188	2147.36	244.756	0.102318	1.13396	11.098	263.265	3029.92	0.920058	1.11416									11.1188	2293.83	2347.71
11.1344	1993.99	3193.9			10568	0	10568	0									11.1344	1759.02	660.616	0.273023	1.07388	11.1135	440.599	3363.92	0.884191	1.32707									11.1344	2155.64	1769.07
11.1499	2392.57	1931.28			10583.3	0	10583.3	0									11.1499	2170.59	578.449	0.210419	1.2645	11.129	1258.7	3010.82	0.70519	1.63879									11.1499	1724.27	2738.21
11.1654	2222.31	2203.3			10598.7	0	10598.7	0									11.1654	1780.37	1065.88	0.374487	1.22874	11.1445	1412.89	2998.72	0.679733	1.71681									11.1654	2264.34	3182.16
11.181	1427.19	1784.36			10614.1	0	10614.1	0									11.181	2611.14	462.497	0.150472	1.45862	11.16	927.959	2771.48	0.749162	1.3775									11.181	2683.32	2886.47
11.1965	2135.83	3065.54			10629.5	0	10629.5	0									11.1965	1395.18	677.55	0.326888	0.885647	11.1755	821.446	4065.1	0.831896	1.77859									11.1965	1766.03	2634.91
11.212	2309.76	2444.51			10644.8	0	10644.8	0									11.212	1169.16	501.478	0.300173	0.702658	11.191	1364.62	3750.78	0.733232	1.95728									11.212	1561.13	1741.83
11.2275	1423.05	2526.86			10660.2	0	10660.2	0									11.2275	2067.65	1619.75	0.439266	1.57817	11.2065	2098.51	3013.58	0.589501	2.08807									11.2275	2124.65	1219.09
11.2431	1678.34	2343.8			10675.6	0	10675.6	0									11.2431	2292.93	1294.38	0.360821	1.58325	11.222	2618.2	2952.67	0.530019	2.34393									11.2431	1700.06	2586.38
11.2586	2319.51	2774.04			10690.9	0	10690.9	0									11.2586	1826.11	858.278	0.31973	1.17967	11.2375	550.658	2216.93	0.801033	0.979773									11.2586	1922.22	2065.15
11.2741	2985.98	2992.68			10706.3	0	10706.3	0									11.2741	1286.27	1162.03	0.474626	0.999018	11.253	239.772	3238.89	0.931073	1.1756									11.2741	1985.45	2780.77
11.2897	2509.51	2367.13			10721.7	0	10721.7	0									11.2897	2387.86	972.404	0.289383	1.51994	11.2685	900.887	4064.64	0.818572	1.82084									11.2897	2101.51	1898.81
11.3052	2260.5	3233.46			10737	0	10737	0									11.3052	1460.79	1219.37	0.454962	1.11248	11.284	418.303	2773.67	0.868951	1.10621									11.3052	2774.64	2706.38
11.3207	1773.4	2364.98			10752.4	0	10752.4	0									11.3207	1872.56	1439.46	0.434617	1.4102	11.2995	253.896	2606.61	0.911241	0.959305									11.3207	1935.16	1613.2
11.3362	2535.3	2229.67			10767.8	0	10767.8	0									11.3362	1497.75	1118.68	0.42756	1.09657	11.315	803.986	4504.01	0.848533	1.92465									11.3362	1824.21	1962.95
11.3518	2413.47	2646.47			10783.2	0	10783.2	0									11.3518	2256.73	1159.07	0.339327	1.51603	11.3305	839.422	2768.7	0.767352	1.32925									11.3518	2542.75	2816.17
11.3673	2310.28	3277.46			10798.5	0	10798.5	0									11.3673	2155.02	370.17	0.146591	1.18245	11.346	918.774	2896.12	0.759162	1.41672									11.3673	1951.74	1596.45
11.3828	1381.7	2885.56			10813.9	0	10813.9	0									11.3828	1983.68	545.866	0.215796	1.15318	11.3615	1821.93	3854.42	0.679031	2.23809									11.3828	2641.86	3319.31
11.3984	3026.41	2990.16			10829.3	0	10829.3	0									11.3984	2406.14	679.747	0.220276	1.4261	11.377	430.576	2756.24	0.864888	1.10659									11.3984	2595.14	2506.62
11.4139	2213.48	3423.57			10844.6	0	10844.6	0									11.4139	2204.93	772.194	0.259375	1.35142	11.3925	957.678	4017.56	0.807511	1.83449									11.4139	1923.75	2335.48
11.4294	1517.99	2439.46			10860	0	10860	0									11.4294	2306.89	885.61	0.277403	1.44599	11.408	1132.48	3462.96	0.753564	1.73147									11.4294	1977.03	2415.79
11.4449	1867.12	2291.11			10875.4	0	10875.4	0									11.4449	942.309	594.128	0.386692	0.614361	11.4235	1399.61	3004.96	0.682237	1.71193									11.4449	3196.7	3209.41
11.4605	2044.83	3379.57			10890.7	0	10890.7	0									11.4605	1143.76	1145.3	0.500337	0.917017	11.439	1608.95	2609.81	0.61862	1.6838									11.4605	1835.14	2660.84
11.476	1296.8	2357.1			10906.1	0	10906.1	0									11.476	1017.71	1089.53	0.51704	0.829988	11.4545	1483.39	3784.86	0.718428	2.03275									11.476	2205.64	2803.22
11.4915	2722.77	1892.3			10921.5	0	10921.5	0									11.4915	1740.63	1066.24	0.379867	1.20765	11.47	578.977	4626.7	0.88878	1.84797									11.4915	2531.26	2132.28
11.5071	1884.92	2896.4			10936.9	0	10936.9	0									11.5071	2338.72	894.304	0.276616	1.46606	11.4855	667.699	3156.48	0.825401	1.37486									11.5071	1623.13	2863.4
11.5226	2323.08	2992.94			10952.2	0	10952.2	0									11.5226	2329.16	520.699	0.182711	1.3287	11.501	1513.28	3081.95	0.670685	1.79987									11.5226	1279.54	3436.71
11.5381	2287.86	1808.58			10967.6	0	10967.6	0									11.5381	1680.17	673.761	0.286228	1.03644	11.5165	1398.91	4074.77	0.744429	2.09028									11.5381	2242.62	2623.36
11.5537	1649.62	2823.65			10983	0	10983	0									11.5537	1655.48	851.854	0.339745	1.0863	11.532	1065.44	3871.81	0.784204	1.84042									11.5537	2021.12	3444.39
11.5692	1518.54	1906.75			10998.3	0	10998.3	0									11.5692	2261.05	770.792	0.254233	1.38087	11.5475	797.462	4050.49	0.835505	1.76062									11.5692	1869.83	3157.85
11.5847	2331.72	3168.58			11013.7	0	11013.7	0									11.5847	1058.01	788.464	0.427011	0.744921	11.563	1770.53	2064.7	0.538351	1.57708									11.5847	2000.27	3955.49
11.6002	2109.52	2532.12			11029.1	0	11029.1	0									11.6002	2701.46	1204.4	0.308358	1.76948	11.5785	1105.94	3713.09	0.770506	1.80585									11.6002	2615.32	3144.15
11.6158	2548.42	2620.39			11044.4	0	11044.4	0									11.6158	2161.61	1513.7	0.411856	1.59079	11.594	586.237	3991.17	0.871928	1.62686									11.6158	1411.36	2503.29
11.6313	2956.94	2052			11059.8	0	11059.8	0									11.6313	2244.77	1106.26	0.330126	1.49095	11.6095	846.221	1922.02	0.694311	1.03315									11.6313	1802.94	1824.89
11.6468	2167.48	2947.46			11075.2	0	11075.2	0									11.6468	1953.92	1040.61	0.347504	1.31244	11.625	208.959	4085.57	0.951343	1.45888									11.6468	2419.58	2817.49
11.6624	2239.07	5238.49			11090.6	0	11090.6	0									11.6624	1791.09	742.675	0.293111	1.12005	11.6405	1265.13	2938.48	0.699038	1.61661									11.6624	2633.74	3024.24
11.6779	2634.7	3923.39			11105.9	0	11105.9	0									11.6779	1210.2	949.015	0.439519	0.882998	11.656	1355.44	2424.13	0.641376	1.48274									11.6779	2154.08	2214.49
11.6934	2270.58	3921.92			11121.3	0	11121.3	0									11.6934	1789.99	1078.27	0.375932	1.23827	11.6715	760.187	3447.02	0.819313	1.52709									11.6934	2195.67	2612.8
11.7089	2397.91	2631.3			11136.7	0	11136.7	0									11.7089	1861.59	913.888	0.329272	1.21829	11.687	957.773	3011.6	0.75871	1.47842									11.7089	2306.71	2512.23
11.7245	2364.99	1874.54			11152	0	11152	0									11.7245	1794.93	970.992	0.351055	1.20292	11.7025	991.762	2849.28	0.741799	1.4391									11.7245	2486.51	2992.41
11.74	2290.39	2584.68			11167.4	0	11167.4	0									11.74	2193.76	142.981	0.0611879	1.12271	11.718	951.378	3940.58	0.805522	1.80387									11.74	1690.27	2268.13
11.7555	2509.84	2899.6			11182.8	0	11182.8	0									11.7555	1558.09	1663.19	0.516313	1.32154	11.7335	736.928	4386.53	0.856166	1.84726									11.7555	1836.74	1560.27
11.7711	2629.01	3464.53			11198.1	0	11198.1	0									11.7711	2543.54	1302.9	0.338728	1.72005	11.749	1212.17	4630.4	0.792527	2.18729									11.7711	1464.32	1909.31
11.7866	2133.51	2801.24			11213.5	0	11213.5	0									11.7866	1747.02	20.1973	0.0114289	0.84076	11.7645	1448.21	3088.6	0.680787	1.76749									11.7866	2002.07	2522.31
11.8021	2159.82	2774.8			11228.9	0	11228.9	0									11.8021	2285.1	1204.8	0.345225	1.54736	11.78	1468.43	3858.41	0.724334	2.0508									11.8021	2203.78	2589.67
11.8176	1968.57	3602.92			11244.3	0	11244.3	0									11.8176	612.634	425.435	0.409833	0.378654	11.7955	364.681	3663.48	0.909467	1.39258									11.8176	2595.64	2566.74
11.8332	1167.45	3246.55			11259.6	0	11259.6	0									11.8332	2443.01	513.847	0.173782	1.38705	11.811	1708.77	2980.18	0.635576	1.8682									11.8332	2452.44	2797.8
11.8487	1489.59	2644.15			11275	0	11275	0									11.8487	1498.67	-58.3219	-0.0404915	0.680388	11.8265	243.737	3358.28	0.932333	1.21998									11.8487	1946.49	3455.01
11.8642	1763.24	3628.57			11290.4	0	11290.4	0									11.8642	2399.37	739.769	0.23566	1.44373	11.842	1060.64	2371.1	0.690931	1.30659									11.8642	2038.76	4266.44
11.8798	1679.87	2984.25			11305.7	0	11305.7	0									11.8798	2550.36	837.007	0.247097	1.55876	11.8575	919.412	2962.91	0.76318	1.44071									11.8798	2148.69	1780.84
11.8953	1283.1	2885.95			11321.1	0	11321.1	0									11.8953	1536.77	-73.6981	-0.0503721	0.695283	11.873	854.64	3939.27	0.821724	1.75177									11.8953	2925.09	3126.44
11.9108	1905.02	2428.37			11336.5	0	11336.5	0									11.9108	1990.22	959.56	0.325299	1.30313	11.8885	1241.39	4025.14	0.764287	1.98862									11.9108	1792.95	2592.34
11.9263	1866.93	3090.86			11351.8	0	11351.8	0									11.9263	2262.03	1111.28	0.329433	1.50194	11.904	1041.45	3227.83	0.756059	1.59964									11.9263	2433.12	2584.97
11.9419	2591.61	2458.35			11367.2	0	11367.2	0									11.9419	1995.29	519.634	0.20662	1.1501	11.9195	1208.67	2809.24	0.69918	1.54072									11.9419	1894.44	1714.42
11.9574	969.132	2857.71			11382.6	0	11382.6	0									11.9574	2635.73	620.216	0.190487	1.52759	11.935	653.381	2791.19	0.810316	1.2379									11.9574	2116.15	2180.93
11.9729	2344	1982.18			11398	0	11398	0									11.9729	1613.43	1698.08	0.512781	1.36343	11.9505	774.068	3423.29	0.815582	1.52609									11.9729	1575.8	2479.45
11.9885	2695.18	2665.24			11413.3	0	11413.3	0									11.9885	2365.03	1452.57	0.380492	1.67774	11.966	372.095	2942.02	0.887724	1.14114									11.9885	1779.45	2063.27
12.004	1333.4	4404.41			11428.7	0	11428.7	0									12.004	2378.37	692.557	0.225521	1.41581	11.9815	442.74	3818.95	0.896112	1.48929									12.004	1523.91	3526.93
12.0195	1507.67	2699.72			11444.1	0	11444.1	0									12.0195	1297.13	382.373	0.22767	0.728811	11.997	1441.52	2603.22	0.643606	1.59209									12.0195	2412.46	2839.22
12.0351	1498.1	2489.49			11459.4	0	11459.4	0									12.0351	1891.63	867.758	0.314475	1.218	12.0125	1889.62	3319.21	0.637228	2.08476									12.0351	2175.18	3046.72
12.0506	2513.71	2730.33			11474.8	0	11474.8	0									12.0506	1000.22	1036.17	0.508827	0.801763	12.028	1344.96	3506.74	0.722786	1.86039									12.0506	2025.06	2409.24
12.0661	1817.69	1612.29			11490.2	0	11490.2	0									12.0661	1910.02	1475.83	0.435882	1.44308	12.0435	720.765	4106.69	0.850694	1.73957									12.0661	1715.26	1995.43
12.0816	1963.73	2344.32			11505.5	0	11505.5	0									12.0816	1814.55	1116.85	0.380995	1.26503	12.059	2120.97	3971.9	0.651893	2.43932									12.0816	1707.83	2754.42
12.0972	2332.63	2403.71			11520.9	0	11520.9	0									12.0972	1557.95	733.283	0.320039	0.992267	12.0745	678.405	2777.96	0.803723	1.24658									12.0972	2339.64	2872.09
12.1127	2286.22	2338.08			11536.3	0	11536.3	0									12.1127	1774.72	790.751	0.308229	1.12833	12.09	1181.66	2763.28	0.700461	1.51003									12.1127	1623.85	2881.7
12.1282	1849.84	3112.72			11551.7	0	11551.7	0									12.1282	1936.46	1071.15	0.356146	1.31393	12.1055	767.249	3003.78	0.796541	1.37394									12.1282	2229.75	2287.8
12.1438	1934.46	2239.95			11567	0	11567	0									12.1438	1922.88	310.044	0.138851	1.03724	12.121	1765.86	3475.21	0.663072	2.07392									12.1438	2625.44	2250.83
12.1593	2707.44	2104.23			11582.4	0	11582.4	0									12.1593	2185.59	1798.21	0.451381	1.70431	12.1365	735.413	4616.17	0.86258	1.92775									12.1593	1825.34	3182.1
12.1748	1480.86	2946.75			11597.8	0	11597.8	0									12.1748	1883.34	809.386	0.300582	1.19291	12.152	1283.06	3691.43	0.742073	1.89273									12.1748	2102.09	2161.41
12.1903	2230.63	3137.12			11613.1	0	11613.1	0									12.1903	1674.16	1266.82	0.430747	1.24317	12.1675	311.91	5050.76	0.941837	1.85552									12.1903	1507.3	3052.62
12.2059	2522.94	1921.61			11628.5	0	11628.5	0									12.2059	2087.83	1615.49	0.436228	1.58744	12.183	1307.72	3591.43	0.733072	1.8705									12.2059	2527.69	2734.25
12.2214	2006.31	3287.8			11643.9	0	11643.9	0									12.2214	2370.5	1515.32	0.389961	1.70287	12.1985	1484.49	3393.24	0.69566	1.8947									12.2214	1956.33	2158.5
12.2369	2295.87	2505.37			11659.2	0	11659.2	0									12.2369	2301.47	163.946	0.0664982	1.18762	12.214	581.203	3226.62	0.847366	1.35352									12.2369	1715.25	2653.58
12.2525	1331.35	4015.97			11674.6	0	11674.6	0									12.2525	2441.89	720.118	0.22774	1.45947	12.2295	524.098	3766.43	0.877848	1.51413									12.2525	2720.53	3116.82
12.268	3003.47	1630.77			11690	0	11690	0									12.268	2262.76	1184.2	0.343548	1.52814	12.245	628.309	4500.97	0.877506	1.8298									12.268	2838.03	2340.78
12.2835	1726.69	2876.75			11705.4	0	11705.4	0									12.2835	1489.5	1964.52	0.568762	1.3916	12.2605	652.891	4475.73	0.872697	1.83398									12.2835	2912.9	3448.7
12.299	2644.41	3488.28			11720.7	0	11720.7	0									12.299	2357.54	934.624	0.283894	1.49038	12.276	1085.15	5002.93	0.821759	2.25136									12.299	1885.54	2490.65
12.3146	1950.33	2240.94			11736.1	0	11736.1	0									12.3146	1480.32	896.6	0.37721	1.00864	12.2915	1354.03	3839.23	0.739271	1.98294									12.3146	1632.45	2381.53
12.3301	1948.07	2105.56			11751.5	0	11751.5	0									12.3301	1807.89	307.828	0.145496	0.975075	12.307	515.068	4685.77	0.900964	1.83476									12.3301	1403.83	2655.59
12.3456	1993.93	1861.76			11766.8	0	11766.8	0									12.3456	3236.53	174.194	0.0510724	1.69041	12.3225	798.647	3272.09	0.803808	1.48569									12.3456	1390.19	2063.07
12.3612	2075.34	2991.41			11782.2	0	11782.2	0									12.3612	1403.59	942.651	0.401771	0.983984	12.338	1358.47	4392.71	0.763793	2.18125									12.3612	2658.02	1901.18
12.3767	2352.66	2241.59			11797.6	0	11797.6	0									12.3767	2485.46	1075.83	0.302091	1.60866	12.3535	1289.55	3806.11	0.746932	1.93679									12.3767	2251.8	2584
12.3922	2155.51	2141.7			11812.9	0	11812.9	0									12.3922	1627.31	1335.09	0.450678	1.24234	12.369	755.057	4215.16	0.848084	1.79627									12.3922	2849.28	2662.42
12.4078	2226.01	2518.94			11828.3	0	11828.3	0									12.4078	2198.1	1492.11	0.404343	1.60263	12.3845	1086.01	3479.74	0.76214	1.7126									12.4078	2213.8	2770.3
12.4233	2560.69	1908.33			11843.7	0	11843.7	0									12.4233	2341.01	1416.23	0.376933	1.65205	12.4	1072.12	4273.63	0.799445	1.98623									12.4233	3031.14	1937.55
12.4388	2879.51	2907.95			11859.1	0	11859.1	0									12.4388	1884.86	644.309	0.254752	1.13528	12.4155	435.092	3335.09	0.884596	1.31392									12.4388	1614.96	2478.86
12.4543	2583.08	2898.63			11874.4	0	11874.4	0									12.4543	1544.72	906.493	0.369815	1.04652	12.431	1160.71	4357.49	0.789658	2.06321									12.4543	2020.66	2872.38
12.4699	2480.59	3179.68			11889.8	0	11889.8	0									12.4699	2272.23	1069.17	0.319977	1.49248	12.4465	1465.14	4248.81	0.743585	2.18725									12.4699	2701.38	2739.83
12.4854	1884.93	3894.79			11905.2	0	11905.2	0									12.4854	1263.09	475.928	0.273676	0.743757	12.462	1284.44	5560.44	0.81235	2.55511									12.4854	2622.35	3036.5
12.5009	2121.58	1364.48			11920.5	0	11920.5	0									12.5009	2454.03	87.3691	0.0343783	1.24196	12.4775	1250.58	3044.74	0.708851	1.64646									12.5009	1781.83	2292.96
12.5165	2704.68	4807.9			11935.9	0	11935.9	0									12.5165	1845.79	925.613	0.333987	1.21401	12.493	1372.63	3208.85	0.700396	1.76971									12.5165	2387.21	3051.66
12.532	1796.51	2376.26			11951.3	0	11951.3	0									12.532	1150.08	643.864	0.358911	0.742879	12.5085	1182.22	3527	0.748956	1.78069									12.532	2305.28	2260.69
12.5475	1909.76	3161.88			11966.6	0	11966.6	0									12.5475	1895.21	96.9713	0.048676	0.947043	12.524	1408.39	2704.3	0.65755	1.61018									12.5475	2674.69	2569.56
12.563	2428.98	2710.94			11982	0	11982	0									12.563	1930.69	1085.41	0.359873	1.3159	12.5395	701.922	3881.6	0.84686	1.64983									12.563	2675.01	2344.89
12.5786	1980.27	5363.55			11997.4	0	11997.4	0									12.5786	1376.27	1202.75	0.466358	1.06148	12.555	2961.39	2605.81	0.468064	2.40435									12.5786	2627.11	2047.92
12.5941	2450.2	3045.4			12012.8	0	12012.8	0									12.5941	1313.98	292.26	0.181953	0.705906	12.5705	1277.52	3865.42	0.751597	1.95137									12.5941	2029.68	2292.93
12.6096	2348.2	1731.69			12028.1	0	12028.1	0									12.6096	1655.11	788.98	0.322812	1.06385	12.586	1139.33	4017.19	0.779051	1.93133									12.6096	2046.12	2234.48
12.6252	2334.82	1314.36			12043.5	0	12043.5	0									12.6252	2781.38	831.693	0.23019	1.6802	12.6015	720.96	2448.33	0.772517	1.1526									12.6252	1977.25	2133.3
12.6407	1457.77	2729.14			12058.9	0	12058.9	0									12.6407	1815.48	1384.88	0.432726	1.36041	12.617	1579.12	4186.3	0.726105	2.22596									12.6407	2363.13	2226.55
12.6562	1774.16	2879.38			12074.2	0	12074.2	0									12.6562	1931.23	505.817	0.207553	1.11101	12.6325	1289.84	4290.06	0.768841	2.10827									12.6562	2146.76	2606.96
12.6717	2572.39	2225.78			12089.6	0	12089.6	0									12.6717	2446.26	1361.95	0.357636	1.68902	12.648	1242.69	4111.23	0.767892	2.01979									12.6717	2373.59	2552.22
12.6873	1622.27	7881.56			12105	0	12105	0									12.6873	2558.51	512.85	0.166978	1.44835	12.6635	3029.25	3550.93	0.53964	2.77515									12.6873	3194.01	2022.15
12.7028	3036.83	5613.06			12120.3	0	12120.3	0									12.7028	1826.64	529.83	0.22484	1.06368	12.679	1821.43	3465.88	0.65551	2.10028									12.7028	1872.45	1621.81
12.7183	2366.2	6158.02			12135.7	0	12135.7	0									12.7183	2333.43	1005.56	0.301156	1.50262	12.6945	1347.25	4570.19	0.772326	2.23808									12.7183	1661.48	2157
12.7339	2457.3	5169.83			12151.1	0	12151.1	0									12.7339	1605.22	1130.62	0.413262	1.15816	12.71	609.191	3086.14	0.835146	1.31873									12.7339	2697.46	2476.63
12.7494	1365.68	5865.51			12166.5	0	12166.5	0									12.7494	1671.59	798.055	0.323146	1.07586	12.7255	1283.24	4190.65	0.765571	2.06955									12.7494	2495.17	3185.94
12.7649	1974.07	6699.12			12181.8	0	12181.8	0									12.7649	1900.42	1065.06	0.359152	1.29254	12.741	1482.4	3486.04	0.701636	1.92644									12.7649	2393.81	2267.72
12.7804	1861.45	4654.54			12197.2	0	12197.2	0									12.7804	1676.38	316.254	0.158711	0.907857	12.7565	932.62	3928.5	0.808147	1.78958									12.7804	1511.01	3445.34
12.796	2268.15	2332.66			12212.6	0	12212.6	0									12.796	1724.26	1086.33	0.386513	1.20603	12.772	2081.69	3165.14	0.603248	2.13275									12.796	1597.78	2275.41
12.8115	2103.92	5128.24			12227.9	0	12227.9	0									12.8115	2117.52	1174.12	0.356698	1.44704	12.7875	1067.27	4172.53	0.796315	1.94785									12.8115	2012.77	2660.82
12.827	2427.13	7295.42			12243.3	0	12243.3	0									12.827	1917.16	-83.6269	-0.0456097	0.89483	12.803	808.837	3954.26	0.830187	1.73263									12.827	2026.96	3247.22
12.8426	1633.95	7610.6			12258.7	0	12258.7	0									12.8426	1154.28	946.908	0.450654	0.852403	12.8185	1100.79	4201.44	0.792392	1.97598									12.8426	2210.54	2947.38
12.8581	1673.54	5252.6			12274	0	12274	0									12.8581	1945.03	-14.2152	-0.00736231	0.934276	12.834	829.676	4372.33	0.840508	1.89175									12.8581	2270.06	2137.94
12.8736	2248.65	7778.78			12289.4	0	12289.4	0									12.8736	2068.14	912.218	0.306077	1.32796	12.8495	913.677	4045.93	0.815776	1.82104									12.8736	3006.57	2888.17
12.8892	1755.71	6717.12			12304.8	0	12304.8	0									12.8892	2220.46	596.254	0.211684	1.29742	12.865	1542.88	4542.86	0.746476	2.33284									12.8892	2508.88	2161.25
12.9047	2430.19	6365.96			12320.2	0	12320.2	0									12.9047	1899.4	1054.1	0.356898	1.28811	12.8805	727.07	5604.64	0.88517	2.27322									12.9047	1833.61	1894.95
12.9202	2020.62	6704.83			12335.5	0	12335.5	0									12.9202	2685.42	797.916	0.229067	1.61702	12.896	1612.78	4590.99	0.740032	2.3872									12.9202	1766.76	2611.7
12.9357	2149.75	6346.03			12350.9	0	12350.9	0									12.9357	1837.45	993.904	0.351035	1.23373	12.9115	1161.57	3868.68	0.769084	1.89062									12.9357	2972.85	2367.1
12.9513	1485.21	7171.26			12366.3	0	12366.3	0									12.9513	2115.93	638.023	0.231675	1.25641	12.927	1479.29	3108.23	0.677541	1.79102									12.9513	2618.41	2754.77
12.9668	1834.6	5399.31			12381.6	0	12381.6	0									12.9668	1306.08	593.151	0.312311	0.808206	12.9425	1993.1	4318.54	0.684218	2.49377									12.9668	2212.31	2477.21
12.9823	3484.85	5005.18			12397	0	12397	0									12.9823	2232.09	1621.27	0.420742	1.66649	12.958	2302.62	3287.43	0.588086	2.29398									12.9823	2974.84	2952.78
12.9979	2768.87	7422.04			12412.4	0	12412.4	0									12.9979	1454.59	981.56	0.402915	1.02498	12.9735	2303.47	4546.27	0.663714	2.74007									12.9979	2100.27	3124.42
13.0134	1810.5	7329.56			12427.7	0	12427.7	0									13.0134	1649.45	-26.723	-0.016468	0.772063	12.989	952.244	5613.84	0.854975	2.39668									13.0134	2459.77	2832.59
13.0289	1855.59	4752.45			12443.1	0	12443.1	0									13.0289	2005.54	81.2568	0.0389386	1.00038	13.0045	698.28	4529.98	0.866441	1.87742									13.0289	2546.97	2968.05
13.0444	1389.66	6360.01			12458.5	0	12458.5	0									13.0444	2046.23	1674.28	0.450014	1.58604	13.02	1292.95	4472.68	0.775748	2.17458									13.0444	1696.88	2131.76
13.06	1680.18	8346.14			12473.9	0	12473.9	0									13.06	1221.26	574.382	0.319876	0.756279	13.0355	1061.09	3087.94	0.744256	1.5606									13.06	1797.27	2698.31
13.0755	1982.14	6622.23			12489.2	0	12489.2	0									13.0755	3657.07	980.081	0.211354	2.2002	13.051	1758.44	3736.26	0.679975	2.16237									13.0755	2251.89	2474.2
13.091	2381.03	6484.21			12504.6	0	12504.6	0									13.091	1966.95	343.755	0.148766	1.0727	13.0665	1475.03	4154.96	0.738005	2.1593									13.091	2677.76	1960.29
13.1066	2211.79	6251.77			12520	0	12520	0									13.1066	2178.22	730.455	0.25113	1.32238	13.082	-45.2111	4078.67	1.01121	1.32075									13.1066	2480.36	2645.27
13.1221	666.011	6075.31			12535.3	0	12535.3	0									13.1221	1421.16	968.4	0.405264	1.00248	13.0975	1106.3	4157.23	0.789819	1.96327									13.1221	2345.94	2993.65
13.1376	1532.29	6341.06			12550.7	0	12550.7	0									13.1376	1797.7	1436.93	0.444233	1.36935	13.113	960.145	4640.99	0.82858	2.0565									13.1376	3623.37	2282.3
13.1531	2240.61	3340.2			12566.1	0	12566.1	0									13.1531	2043.56	235.035	0.103149	1.07512	13.1285	1140.79	3444.99	0.751234	1.72954									13.1531	1488.9	2409.05
13.1687	2709.73	8008.71			12581.4	0	12581.4	0									13.1687	1929.62	315.252	0.140432	1.04269	13.144	1597.56	3783.8	0.70313	2.09332									13.1687	1690.47	3303.59
13.1842	2746.16	6957.97			12596.8	0	12596.8	0									13.1842	1554	777.721	0.33354	1.00589	13.1595	1407.79	2913.34	0.674207	1.68387									13.1842	2316.66	2735.5
13.1997	3334.61	3817.22			12612.2	0	12612.2	0									13.1997	1215.3	1291.93	0.515281	1.00712	13.175	1309.69	3600.05	0.733247	1.8746									13.1997	2300.26	2922.47
13.2153	1675.76	2588.24			12627.6	0	12627.6	0									13.2153	2406.26	1059.67	0.305739	1.56066	13.1905	261.406	3588.76	0.932105	1.311									13.2153	2185.43	2441.42
13.2308	2394.34	2543.25			12642.9	0	12642.9	0									13.2308	2076.33	1781.53	0.461791	1.64008	13.206	1269.96	3039.22	0.70529	1.65485									13.2308	1797.78	2583.8
13.2463	2071.89	2934.64			12658.3	0	12658.3	0									13.2463	1897.52	1123.83	0.371962	1.31179	13.2215	1041.44	3670.29	0.778969	1.75626									13.2463	1682.1	2774.15
13.2619	1682.07	2292.64			12673.7	0	12673.7	0									13.2619	1940.63	1720.02	0.469868	1.54586	13.237	1597.17	3540.94	0.689152	2.00714									13.2619	2070.02	1793.35
13.2774	2145.03	2809.49			12689	0	12689	0									13.2774	1802.56	795.615	0.30622	1.14491	13.2525	1464.55	3854.33	0.72465	2.04728									13.2774	2270.93	3380.4
13.2929	2034.76	3186.18			12704.4	0	12704.4	0									13.2929	1570.32	867.778	0.355924	1.04648	13.268	542.829	2029.02	0.788934	0.909072									13.2929	2491.74	3150.42
13.3084	1910.71	3175.43			12719.8	0	12719.8	0									13.3084	1775.14	734.993	0.292811	1.10881	13.2835	763.04	3547.67	0.82299	1.56424									13.3084	2065.46	3114.86
13.324	2300.12	2979.18			12735.1	0	12735.1	0									13.324	1814.61	180.82	0.0906169	0.933702	13.299	829.247	2116.64	0.718507	1.09299									13.324	1745.62	1435.58
13.3395	3135.13	2825.67			12750.5	0	12750.5	0									13.3395	2769.19	553.365	0.166548	1.57516	13.3145	802.872	4236.24	0.840672	1.82926									13.3395	2103.97	2642.33
13.355	2762.86	2376.86			12765.9	0	12765.9	0									13.355	1764.62	404.511	0.186485	0.986204	13.33	1013.87	3150.05	0.75651	1.55738									13.355	1877.87	2597.21
13.3706	2258.42	2548.23			12781.3	0	12781.3	0									13.3706	1508.17	1127.87	0.427865	1.10538	13.3455	1496.47	3993.94	0.72744	2.11375									13.3706	2124.12	2154.58
13.3861	2767.71	2211.76			12796.6	0	12796.6	0									13.3861	1352.68	1321.86	0.494238	1.09105	13.361	1023.22	4780.4	0.823692	2.13953									13.3861	1796.67	2830.72
13.4016	2455.25	2595.92			12812	0	12812	0									13.4016	1968.23	1221.35	0.382919	1.38406	13.3765	512.163	2564.11	0.833512	1.08213									13.4016	2776.72	2723.19
13.4171	2131.81	3007.78			12827.4	0	12827.4	0									13.4171	1435.44	893.516	0.383656	0.98359	13.392	1311.02	3472.21	0.725913	1.83005									13.4171	2841.08	2489.55
13.4327	2388.58	3117.76			12842.7	0	12842.7	0									13.4327	2520.46	1130.37	0.30962	1.64665	13.4075	339.793	2738.38	0.889612	1.05181									13.4327	2142.8	2849.83
13.4482	2175.5	2469.38			12858.1	0	12858.1	0									13.4482	1861.06	725.308	0.280435	1.15125	13.423	874.861	3502.29	0.80013	1.60787									13.4482	2024.58	2409.93
13.4637	2042.27	2672.05			12873.5	0	12873.5	0									13.4637	1326.65	570.377	0.300669	0.811122	13.4385	609.827	3397.24	0.847812	1.4292									13.4637	2548.56	1848.34
13.4793	1442.19	2621.77			12888.8	0	12888.8	0									13.4793	2826.24	1416	0.333786	1.911	13.454	944.109	1706.13	0.643764	1.00898									13.4793	1040.12	2733.01
13.4948	1221.8	2177.83			12904.2	0	12904.2	0									13.4948	1917.03	973.485	0.336785	1.26899	13.4695	1522.54	2479.19	0.61953	1.59143									13.4948	2117.04	2042.16
13.5103	2720	3817.48			12919.6	0	12919.6	0									13.5103	2087.49	947.483	0.312188	1.35078	13.485	901.948	3553.98	0.797585	1.64063									13.5103	2433.64	2748.4
13.5258	2002.36	2472.31			12935	0	12935	0									13.5258	1809.2	630.365	0.258392	1.08996	13.5005	1228.45	3011.23	0.71025	1.62278									13.5258	2325.18	2653.81
13.5414	2017.04	5371.27			12950.3	0	12950.3	0									13.5414	1847.23	1599.26	0.464026	1.45325	13.516	1096.72	4591.48	0.807193	2.11189									13.5414	2279.74	2373.34
13.5569	2826.55	2675.59			12965.7	0	12965.7	0									13.5569	2368.41	769.205	0.245156	1.43763	13.5315	1015.39	3441.8	0.77219	1.66148									13.5569	1968.29	2663.4
13.5724	2128.47	2485.02			12981.1	0	12981.1	0									13.5724	2449.81	1427.14	0.368109	1.71399	13.547	641.514	3497.52	0.845009	1.48161									13.5724	2040.43	3850.26
[truncated: 2,429 more rows]

## Sheet: Figure 3
	Figure 3
[truncated: 8,714 more rows]
[truncated: 1 more columns]

## Sheet: Figure 4
	Figure 4
[truncated: 187 more rows]

## Sheet: Supplementary Figure 1
	Supplementary Figure 1
[truncated: 4,240 more rows]

[truncated: 6 more sheets: Supplementary Figure 2, Supplementary Figure 3, Supplementary Figure 4, Supplementary Figure 5, Supplementary Figure 6, Supplementary Figure 8]
